# Supplementary material for: A novel panel of differentially-expressed microRNAs in breast cancer brain metastasis may predict patient survival
Source: Sci Rep. 2019 Dec 6;9:18518. doi: 10.1038/s41598-019-55084-z (PMC6897960; doi:10.1038/s41598-019-55084-z)
Supplement: Supplementary file 2 — Additional file 1 [file 41598_2019_55084_MOESM2_ESM.xlsx]

## Sheet: Raw counts
Gene Name	Accession #	Class Name	Avg Count	Min Count	Max Count	%CV	20170215_AG-15-02-17 re-scan 555_AG-15-02-17-Re-scan 555 fov_01_555.RCC	20170215_AG-15-02-17 re-scan 555_AG-15-02-17-Re-scan 555 fov_02_555.RCC	20170215_AG-15-02-17 re-scan 555_AG-15-02-17-Re-scan 555 fov_03_555.RCC	20170215_AG-15-02-17 re-scan 555_AG-15-02-17-Re-scan 555 fov_04_555.RCC	20170215_AG-15-02-17 re-scan 555_AG-15-02-17-Re-scan 555 fov_05_555.RCC	20170215_AG-15-02-17 re-scan 555_AG-15-02-17-Re-scan 555 fov_06_555.RCC	20170215_AG-15-02-17 re-scan 555_AG-15-02-17-Re-scan 555 fov_07_555.RCC	20170215_AG-15-02-17 re-scan 555_AG-15-02-17-Re-scan 555 fov_08_555.RCC	20170215_AG-15-02-17 re-scan 555_AG-15-02-17-Re-scan 555 fov_09_555.RCC	20170215_AG-15-02-17 re-scan 555_AG-15-02-17-Re-scan 555 fov_10_555.RCC	20170215_AG-15-02-17 re-scan 555_AG-15-02-17-Re-scan 555 fov_11_555.RCC	20170215_AG-15-02-17 re-scan 555_AG-15-02-17-Re-scan 555 fov_12_555.RCC	20170221_AG207026780418RESCAN_13-24_01_555.RCC	20170221_AG207026780418RESCAN_13-24_02_555.RCC	20170221_AG207026780418RESCAN_13-24_03_555.RCC	20170221_AG207026780418RESCAN_13-24_04_555.RCC	20170221_AG207026780418RESCAN_13-24_05_555.RCC	20170221_AG207026780418RESCAN_13-24_06_555.RCC	20170221_AG207026780418RESCAN_13-24_07_555.RCC	20170221_AG207026780418RESCAN_13-24_08_555.RCC	20170221_AG207026780418RESCAN_13-24_09_555.RCC	20170221_AG207026780418RESCAN_13-24_10_555.RCC	20170221_AG207026780418RESCAN_13-24_11_555.RCC	20170221_AG207026780418RESCAN_13-24_12_555.RCC	20170223_AG 22-2-17 RESCAN_AG 25-36_01_555.RCC	20170223_AG 22-2-17 RESCAN_AG 25-36_02_555.RCC	20170223_AG 22-2-17 RESCAN_AG 25-36_03_555.RCC	20170223_AG 22-2-17 RESCAN_AG 25-36_04_555.RCC	20170223_AG 22-2-17 RESCAN_AG 25-36_05_555.RCC	20170223_AG 22-2-17 RESCAN_AG 25-36_06_555.RCC	20170223_AG 22-2-17 RESCAN_AG 25-36_07_555.RCC	20170223_AG 22-2-17 RESCAN_AG 25-36_08_555.RCC	20170223_AG 22-2-17 RESCAN_AG 25-36_09_555.RCC	20170223_AG 22-2-17 RESCAN_AG 25-36_10_555.RCC	20170223_AG 22-2-17 RESCAN_AG 25-36_11_555.RCC	20170223_AG 22-2-17 RESCAN_AG 25-36_12_555.RCC	20170302_AG 02-03-17RESCAN_AG 37-48_01_555.RCC	20170302_AG 02-03-17RESCAN_AG 37-48_02_555.RCC	20170302_AG 02-03-17RESCAN_AG 37-48_03_555.RCC	20170302_AG 02-03-17RESCAN_AG 37-48_04_555.RCC	20170302_AG 02-03-17RESCAN_AG 37-48_05_555.RCC	20170302_AG 02-03-17RESCAN_AG 37-48_06_555.RCC	20170302_AG 02-03-17RESCAN_AG 37-48_07_555.RCC
hsa-let-7a-5p	MIMAT0000062	Endogenous1	30941.5	1	142296	107.52	52076	55475	53604	29111	68660	44017	18766	8187	42124	18421	16128	30397	5700	1653	2143	13233	21967	20349	14701	19237	19265	14903	6120	13801	33371	103485	13384	20340	1	17907	13	462	3221	35518	2834	5896	80893	9053	3477	3284	30743	96850	49168
hsa-let-7b-5p	MIMAT0000063	Endogenous1	17933.8	4	98139	109.3	28170	22151	19913	24693	37559	15698	8592	3410	26697	19802	7117	28516	3475	1717	2785	16159	15422	10533	7483	5616	9797	3071	3161	3628	15865	64162	8509	7599	4	5334	158	807	3850	23189	5225	10158	40224	14237	2474	4090	16416	62605	40683
hsa-let-7c-5p	MIMAT0000064	Endogenous1	2839.14	2	17899	137.33	6308	3738	3562	2001	4277	1866	1922	739	4810	2360	1588	3783	720	236	184	398	2544	1206	636	434	1903	318	920	717	1754	3479	1039	489	2	1831	10	90	412	1233	819	1383	2529	623	628	908	7282	3799	7528
hsa-let-7d-5p	MIMAT0000065	Endogenous1	2239.28	6	20845	126.19	5842	5866	2149	1209	4085	3961	2740	1197	1722	1044	683	2064	302	158	353	1445	1176	1050	1422	3357	1155	1493	769	1827	1463	6082	1176	1925	6	1074	14	61	141	1016	233	955	2592	278	361	514	1568	3912	3020
hsa-let-7e-5p	MIMAT0000066	Endogenous1	769.84	2	3285	98.77	1574	1442	1668	747	1117	762	778	315	1885	981	669	1620	177	53	91	140	444	742	317	383	484	476	338	602	624	2506	421	442	2	1224	11	65	145	553	150	267	778	205	215	356	642	1813	1465
hsa-let-7f-5p	MIMAT0000067	Endogenous1	1001.92	4	9446	145.47	5157	9446	3150	1819	3488	3976	508	282	640	452	323	1177	195	48	75	170	277	237	307	537	399	310	220	674	491	1863	304	346	4	398	9	17	28	244	71	125	1521	87	63	60	618	1752	958
hsa-let-7g-5p	MIMAT0000414	Endogenous1	3160.9	3	19562	124.24	5732	5867	5113	1824	2956	2267	3103	1049	2100	1302	1225	2482	965	309	535	1671	2069	1419	1694	3005	2464	1723	1048	2772	2470	7910	1879	1253	7	2315	3	41	74	659	165	643	4313	272	255	268	2553	7314	5515
hsa-let-7i-5p	MIMAT0000415	Endogenous1	2613.57	7	18835	123.76	18835	6626	8046	4047	6690	2795	2222	769	1689	840	765	805	641	289	804	1243	2249	1192	1688	2404	1655	2327	992	2106	1325	6141	1590	704	7	3933	11	20	78	682	112	338	2638	212	504	297	2302	4072	5105
hsa-miR-1-3p	MIMAT0000416	Endogenous1	453.07	2	40781	918.04	45	87	50	32	29	24	27	21	14	28	19	12	4	17	13	7	18	28	11	20	24	20	9	15	22	23	13	13	4	19	6	5	7	9	13	9	22	8	14	14	26	15	16
hsa-miR-1-5p	MIMAT0031892	Endogenous1	9.75	1	63	74.6	13	13	8	16	15	10	8	6	11	14	17	9	8	4	11	8	7	8	10	5	8	8	6	1	6	1	10	7	1	10	4	9	4	10	15	12	2	7	10	7	10	8	5
hsa-miR-100-5p	MIMAT0000098	Endogenous1	855.59	6	5914	122.41	2133	1028	778	795	5914	4690	609	270	565	345	256	312	462	56	255	252	1609	976	288	1417	739	276	220	571	581	1080	407	192	6	657	14	141	21	289	91	364	479	50	436	207	3137	1357	1732
hsa-miR-101-3p	MIMAT0000099	Endogenous1	15.56	2	61	70.48	19	10	21	10	18	11	12	10	12	5	6	7	3	7	9	5	14	4	11	13	13	7	14	4	18	32	7	3	3	23	3	4	12	9	3	9	15	8	11	4	11	14	10
hsa-miR-103a-3p	MIMAT0000101	Endogenous1	15.33	3	36	49.81	24	18	17	18	28	25	17	18	18	12	12	12	10	6	3	11	20	14	12	14	11	24	6	3	8	24	13	20	4	7	8	9	8	7	13	6	17	9	6	12	9	26	21
hsa-miR-105-5p	MIMAT0000102	Endogenous1	24.53	5	126	79.68	41	18	15	28	47	15	46	29	18	33	12	7	7	9	9	17	14	16	25	20	23	126	12	6	20	45	8	22	7	17	6	6	13	13	15	12	18	10	15	15	19	23	9
hsa-miR-106a-5p+hsa-miR-17-5p	MIMAT0000103	Endogenous1	856.2	2	6410	138.27	2374	3264	5450	4210	3872	3888	599	327	318	341	228	1374	104	189	357	1168	172	186	580	594	347	1606	202	271	787	6410	148	270	4	1567	2	25	23	64	23	110	1171	114	259	313	253	392	771
hsa-miR-106b-5p	MIMAT0000680	Endogenous1	667.27	2	4714	130.48	1936	2757	3762	4714	2123	1645	613	236	139	132	141	416	151	154	196	838	190	238	236	634	339	666	220	331	302	2890	265	357	2	1745	17	38	42	152	58	374	988	118	52	63	169	703	540
hsa-miR-107	MIMAT0000104	Endogenous1	655.4	3	3533	107.48	1413	1947	1412	1538	1669	1569	588	299	471	582	450	750	83	87	104	638	202	398	165	518	248	3533	128	217	344	1670	192	653	3	543	13	54	38	149	51	194	794	190	71	132	252	957	460
hsa-miR-10a-5p	MIMAT0000253	Endogenous1	645.74	5	10630	233.55	226	130	1521	1808	262	76	330	135	304	792	670	26	70	17	46	27	269	56	89	34	1029	3405	859	177	783	61	196	133	5	59	11	36	32	39	19	38	250	18	81	15	639	38	572
hsa-miR-10b-5p	MIMAT0000254	Endogenous1	395.09	6	4545	173.9	154	35	191	65	344	44	270	114	430	100	150	16	97	19	118	13	745	30	161	156	490	3305	179	179	603	1775	200	22	7	42	9	30	23	76	25	28	1301	24	160	19	1215	32	1941
hsa-miR-1178-3p	MIMAT0005823	Endogenous1	10.41	2	26	49.19	12	2	11	15	17	9	14	12	10	12	15	9	9	13	11	10	13	6	4	4	6	15	5	4	3	7	11	11	6	7	5	5	12	8	10	9	7	8	9	12	10	6	7
hsa-miR-1180-3p	MIMAT0005825	Endogenous1	156.41	3	806	90.77	300	185	112	146	116	113	183	79	142	210	90	118	27	64	78	188	806	790	74	180	81	615	53	103	65	439	162	166	3	88	30	42	39	155	154	269	322	126	107	134	71	308	193
hsa-miR-1183	MIMAT0005828	Endogenous1	25.89	3	81	68.12	20	17	13	23	38	21	23	17	15	20	19	10	11	14	13	20	14	21	18	30	20	34	12	24	16	24	16	29	3	17	9	12	11	9	14	10	20	5	11	13	25	33	12
hsa-miR-1185-1-3p	MIMAT0022838	Endogenous1	8.18	2	48	71.07	7	12	4	15	5	7	10	10	9	14	10	11	6	6	7	14	11	11	6	8	9	48	6	2	7	4	10	12	5	4	4	7	14	5	7	4	3	3	13	3	8	4	11
hsa-miR-1185-2-3p	MIMAT0022713	Endogenous1	25.67	1	86	62.1	23	19	22	32	17	25	21	20	24	20	12	12	10	14	12	11	29	16	23	14	25	86	18	10	20	1	20	10	6	19	11	13	15	11	25	22	22	10	8	14	26	13	15
hsa-miR-1185-5p	MIMAT0005798	Endogenous1	30.04	5	95	74.02	29	22	25	25	22	12	14	16	13	19	18	11	16	12	11	13	22	16	25	24	32	69	16	12	16	15	22	10	6	16	6	17	9	15	16	8	20	13	9	18	30	17	15
hsa-miR-1193	MIMAT0015049	Endogenous1	14.62	1	43	63.64	14	14	10	11	11	8	10	10	10	7	9	5	5	8	8	8	18	8	11	17	13	5	9	6	7	15	15	3	1	12	1	8	7	17	8	4	15	5	2	8	9	8	14
hsa-miR-1197	MIMAT0005955	Endogenous1	34.02	2	289	103.44	17	13	16	27	19	26	21	17	33	17	26	17	13	15	9	10	26	15	19	11	29	289	22	9	18	13	21	14	8	11	10	20	21	22	16	17	18	9	14	16	24	15	14
hsa-miR-1200	MIMAT0005863	Endogenous1	23.76	1	88	74.67	24	20	22	25	12	15	22	25	12	22	17	12	7	18	14	13	25	15	24	10	23	9	27	8	7	7	20	13	3	8	8	15	15	16	15	13	15	9	15	23	24	18	13
hsa-miR-1202	MIMAT0005865	Endogenous1	11.83	1	32	59.88	17	14	8	13	9	9	8	11	14	9	10	17	8	5	4	5	12	9	12	9	10	11	3	2	7	7	13	6	2	1	5	9	7	6	10	11	14	6	4	6	3	9	12
hsa-miR-1203	MIMAT0005866	Endogenous1	13.67	2	39	59.95	20	4	18	26	14	2	14	10	19	14	11	17	6	6	9	14	11	9	8	11	9	10	8	4	8	12	10	8	5	12	2	7	6	8	4	11	8	9	4	8	6	19	11
hsa-miR-1204	MIMAT0005868	Endogenous1	14.05	2	47	63.66	14	9	10	15	21	10	14	12	17	24	17	12	4	14	10	8	14	10	12	21	14	16	3	8	8	11	8	22	7	15	6	6	14	9	8	7	12	4	7	7	12	6	2
hsa-miR-1205	MIMAT0005869	Endogenous1	11.76	1	46	77.63	5	4	5	14	6	4	6	7	9	6	13	1	7	10	7	11	11	13	11	6	11	1	10	1	5	1	9	3	1	1	6	7	5	4	6	5	4	7	3	8	14	3	5
hsa-miR-1206	MIMAT0005870	Endogenous1	39.08	3	243	91.84	31	98	56	73	55	49	42	17	20	21	28	67	9	8	12	21	17	20	19	17	25	160	13	19	10	136	13	12	3	59	10	9	15	18	17	15	75	16	11	9	18	61	69
hsa-miR-122-5p	MIMAT0000421	Endogenous1	95.59	1	614	119.2	92	51	53	189	225	44	73	45	103	97	129	64	9	1	117	170	179	150	59	162	98	186	52	28	71	144	68	77	1	81	84	80	100	94	181	89	75	54	61	41	519	186	44
hsa-miR-1224-3p	MIMAT0005459	Endogenous1	15.62	4	47	59.18	15	7	22	17	17	10	21	22	10	17	13	10	4	6	10	5	17	11	21	14	20	4	18	5	17	9	13	9	4	11	7	13	12	8	13	5	7	5	11	9	16	11	9
hsa-miR-1224-5p	MIMAT0005458	Endogenous1	24.32	1	176	112.92	19	18	20	17	30	16	10	22	18	35	16	33	14	14	19	5	16	9	8	20	11	5	9	9	8	15	14	18	1	16	31	7	14	13	17	14	16	4	12	10	16	17	10
hsa-miR-1226-3p	MIMAT0005577	Endogenous1	17.26	3	62	63.96	18	17	21	17	11	14	9	7	13	14	12	18	4	15	10	14	17	11	7	8	8	10	9	10	13	26	15	10	3	14	4	12	10	9	10	10	11	15	5	8	11	14	13
hsa-miR-1228-3p	MIMAT0005583	Endogenous1	24.4	6	63	55.39	25	24	25	29	21	15	18	24	18	27	26	16	12	16	12	16	21	18	27	16	35	13	27	7	17	22	28	21	6	16	11	15	27	17	14	10	20	11	11	16	25	19	20
hsa-miR-1233-3p	MIMAT0005588	Endogenous1	15.85	1	61	73.03	30	19	5	1	36	8	17	8	15	25	24	10	5	14	2	8	15	18	6	12	13	7	8	3	9	1	9	15	1	3	8	4	10	10	17	7	8	14	16	17	21	1	19
hsa-miR-1234-3p	MIMAT0005589	Endogenous1	46.78	3	231	91.67	74	36	24	69	52	98	33	26	76	177	68	78	13	10	10	8	13	19	14	31	24	14	19	11	23	32	12	28	3	23	10	9	39	32	22	21	21	11	16	44	39	21	18
hsa-miR-1236-3p	MIMAT0005591	Endogenous1	10.62	3	24	39.89	14	7	9	11	19	16	9	8	11	12	17	16	6	12	9	9	10	15	11	8	11	8	5	7	7	10	4	10	4	12	9	8	11	18	11	11	10	8	5	7	9	10	6
hsa-miR-124-3p	MIMAT0000422	Endogenous1	101.7	2	2713	331.51	18	109	8	172	22	47	12	13	17	61	11	12	2	21	7	21	10	440	7	17	14	480	9	14	39	1416	8	57	2	52	6	5	8	16	37	130	15	9	11	9	10	1256	6
hsa-miR-1244	MIMAT0005896	Endogenous1	22.83	6	78	65.24	41	20	21	28	30	26	17	23	18	19	22	8	6	16	8	13	16	14	15	15	18	15	9	15	17	23	13	18	7	22	6	8	8	13	10	7	18	10	11	16	17	10	6
hsa-miR-1245a	MIMAT0005897	Endogenous1	17.67	2	47	53.41	19	8	20	19	15	11	24	26	10	14	14	13	7	18	11	15	25	21	25	13	23	15	13	11	15	10	19	11	2	15	7	12	21	19	13	12	15	5	12	8	19	9	16
hsa-miR-1245b-3p	MIMAT0019951	Endogenous1	15.56	2	60	63.88	11	15	12	18	16	23	27	18	27	21	22	13	2	17	10	7	14	11	12	12	18	11	8	10	23	60	15	18	6	15	5	7	12	15	6	6	20	8	17	13	13	18	13
hsa-miR-1245b-5p	MIMAT0019950	Endogenous1	11.78	3	24	38.97	10	8	17	18	22	17	16	12	7	18	19	13	7	5	10	17	8	10	11	8	13	13	13	5	13	9	12	11	11	7	6	14	16	8	17	15	8	10	9	12	7	9	11
hsa-miR-1246	MIMAT0005898	Endogenous1	2063.46	1	19367	165.47	7615	3465	1714	1454	3114	2729	3936	1597	1827	1823	577	870	2755	312	443	2291	542	5325	2130	17373	556	15154	636	2169	249	598	1516	5675	1	2545	23	486	273	766	66	754	693	208	2779	133	644	1369	367
hsa-miR-1247-5p	MIMAT0005899	Endogenous1	25.27	1	490	236.48	269	490	18	10	22	26	17	8	13	17	22	9	4	22	9	4	11	14	22	14	14	7	5	2	12	12	8	12	1	14	4	6	17	29	8	7	18	7	14	11	36	13	25
hsa-miR-1248	MIMAT0005900	Endogenous1	15.88	1	52	65.25	27	16	16	10	23	20	19	18	19	27	11	14	5	19	8	8	16	15	13	15	14	11	7	9	11	17	9	13	1	17	1	4	9	7	5	9	16	3	10	10	9	11	11
hsa-miR-1249-3p	MIMAT0005901	Endogenous1	22.9	3	93	76.85	18	16	14	23	17	18	11	26	8	14	12	11	4	16	11	13	19	10	13	10	25	8	19	3	17	11	18	16	5	12	9	10	19	13	9	7	14	6	5	14	15	18	11
hsa-miR-1249-5p	MIMAT0032029	Endogenous1	9.3	1	28	71.41	11	3	8	9	8	6	3	6	5	7	7	9	4	8	10	13	7	8	6	1	8	7	5	3	5	7	9	8	1	5	3	6	4	4	5	4	3	3	3	14	4	7	5
hsa-miR-1250-5p	MIMAT0005902	Endogenous1	13.86	1	38	62.1	27	27	21	19	27	13	15	13	22	11	12	13	8	7	5	4	15	10	10	16	12	11	4	7	6	37	6	8	3	7	1	4	4	18	4	2	23	9	4	5	13	22	22
hsa-miR-1252-5p	MIMAT0005944	Endogenous1	10.01	2	28	62.45	25	19	7	23	12	13	8	12	5	5	13	5	9	5	8	5	7	9	10	8	6	11	5	3	5	4	7	9	2	6	3	4	5	5	3	7	8	6	6	7	4	5	5
hsa-miR-1253	MIMAT0005904	Endogenous1	34.94	1	434	256.73	73	44	43	97	154	47	1	1	14	50	65	38	1	1	1	1	1	1	1	1	1	1	1	1	1	330	1	1	1	1	1	1	148	1	1	1	1	1	1	1	1	1	32
hsa-miR-1254	MIMAT0005905	Endogenous1	11.02	2	25	44.49	15	8	8	22	13	11	2	7	16	12	10	9	12	10	10	11	12	7	9	12	7	6	9	2	12	11	14	4	5	8	6	7	12	7	9	8	6	4	7	11	17	9	11
hsa-miR-1255a	MIMAT0005906	Endogenous1	31.68	4	96	65.31	23	19	26	32	22	17	26	27	27	23	22	27	13	20	14	24	25	32	29	21	32	16	26	8	24	15	18	22	4	18	14	21	25	17	18	18	17	10	10	22	29	15	17
hsa-miR-1255b-5p	MIMAT0005945	Endogenous1	18	1	79	81.52	10	10	13	31	19	9	11	8	17	19	17	13	7	5	5	19	11	12	9	9	5	9	11	4	10	16	14	9	3	14	7	18	17	8	16	12	6	7	10	9	12	6	12
hsa-miR-1257	MIMAT0005908	Endogenous1	20.62	5	61	58.28	23	19	30	21	33	18	15	14	24	25	23	26	5	8	9	6	13	11	18	18	13	11	15	8	15	11	25	14	5	12	11	5	12	12	14	8	13	10	13	13	17	19	19
hsa-miR-1258	MIMAT0005909	Endogenous1	17.77	2	46	50.42	20	15	16	29	18	21	9	20	16	37	18	22	10	16	2	12	20	14	10	19	14	11	17	9	8	22	12	17	10	17	5	10	17	8	17	7	12	4	11	16	15	21	13
hsa-miR-125a-3p	MIMAT0004602	Endogenous1	36.91	1	148	64.68	47	41	39	36	66	27	45	21	55	75	24	79	10	13	29	11	23	41	40	25	27	28	21	36	19	39	17	16	1	57	10	23	17	34	18	28	22	11	18	26	22	45	38
hsa-miR-125a-5p	MIMAT0000443	Endogenous1	736.2	3	5287	122.46	716	751	860	960	414	265	1010	328	1526	619	675	1054	172	66	98	216	219	1409	153	536	328	1073	216	890	351	2326	262	684	3	789	4	97	103	381	109	279	621	603	442	865	388	1822	1284
hsa-miR-125b-5p	MIMAT0000423	Endogenous1	5994.95	7	68796	149.24	5779	6198	5487	8859	13329	7065	3457	1496	12138	2194	6143	3221	1700	88	606	922	9427	4365	638	2518	4127	2125	1427	2676	4508	6608	2099	830	7	3707	19	518	426	1296	596	3167	2395	399	2189	1851	20010	9854	16572
hsa-miR-126-3p	MIMAT0000445	Endogenous1	4913.17	4	33244	118.24	4510	4612	6210	7483	11534	3150	2278	1011	2563	1572	1355	911	902	262	1253	1079	4644	2460	1487	4211	5653	1354	2018	5553	2451	4219	1525	1597	4	2446	12	163	120	1096	199	1688	7192	966	747	1056	11491	4802	9983
hsa-miR-1260a	MIMAT0005911	Endogenous1	1549.82	1	8522	102.03	1857	3808	3026	2840	2065	1996	1315	527	3081	2259	3467	3321	13	39	127	504	384	1063	441	1467	944	1131	62	510	1335	2686	261	818	1	1779	11	369	427	1406	221	395	1196	885	672	1208	177	1937	883
hsa-miR-1260b	MIMAT0015041	Endogenous1	26.06	3	125	76.23	25	46	35	38	50	39	15	10	26	19	34	32	12	11	14	14	14	16	11	9	18	22	11	7	17	20	8	19	6	25	3	7	12	16	15	10	33	9	22	21	15	22	14
hsa-miR-1261	MIMAT0005913	Endogenous1	21.82	2	109	89.43	19	7	16	22	26	16	19	12	12	14	15	16	8	8	3	8	9	10	16	12	14	12	8	3	12	30	7	12	3	7	9	8	21	3	11	6	7	9	8	10	12	14	12
hsa-miR-1262	MIMAT0005914	Endogenous1	32.89	10	72	38.29	29	33	35	48	34	26	39	35	23	45	26	32	21	29	24	25	39	20	38	20	46	19	41	12	27	22	33	28	10	31	21	30	26	26	37	32	42	22	18	33	37	20	26
hsa-miR-1264	MIMAT0005791	Endogenous1	30.2	5	130	86.88	21	20	22	20	36	20	25	22	19	28	25	13	7	22	13	11	15	14	13	16	18	13	10	10	10	35	17	24	5	21	5	11	23	13	20	12	17	11	19	11	18	17	18
hsa-miR-1266-5p	MIMAT0005920	Endogenous1	14.53	2	46	60.34	12	15	9	24	8	9	9	10	10	18	12	8	5	11	7	10	10	8	12	16	15	7	10	5	9	9	14	10	2	9	10	13	8	10	9	8	9	6	11	7	11	14	15
hsa-miR-1268a	MIMAT0005922	Endogenous1	33.4	3	179	98.5	179	77	25	147	130	98	10	11	21	92	64	128	29	5	39	35	14	17	13	10	13	8	12	7	5	28	17	12	3	13	23	19	31	11	103	29	25	9	21	15	27	22	25
hsa-miR-1268b	MIMAT0018925	Endogenous1	23.4	7	57	48.9	41	10	24	33	33	23	29	23	14	19	25	27	13	23	15	14	23	14	29	17	32	14	18	13	14	11	26	16	10	18	13	21	28	20	21	12	26	14	14	8	27	16	20
hsa-miR-1269a	MIMAT0005923	Endogenous1	16.86	3	60	76.98	14	6	6	14	12	15	12	17	12	11	14	10	7	6	14	5	10	6	14	5	9	9	13	5	9	22	11	9	5	4	4	9	6	7	17	10	11	9	3	9	9	14	8
hsa-miR-1269b	MIMAT0019059	Endogenous1	7.55	1	40	62.72	11	14	9	12	8	15	7	10	6	12	7	17	4	5	8	16	5	9	6	5	10	8	5	8	5	14	13	5	3	6	5	10	8	5	8	9	2	6	7	8	7	8	5
hsa-miR-127-3p	MIMAT0000446	Endogenous1	314.39	4	11753	382.26	136	96	148	150	292	83	182	59	201	111	75	91	83	19	179	143	479	363	66	255	280	11753	68	143	88	252	107	42	4	94	14	29	30	121	29	66	113	24	205	212	470	603	648
hsa-miR-127-5p	MIMAT0004604	Endogenous1	20.03	1	65	63.95	20	11	17	26	25	23	23	14	18	33	5	18	9	28	8	14	22	13	19	8	26	53	11	10	11	14	13	16	1	14	7	12	10	13	6	14	10	8	14	16	15	20	16
hsa-miR-1270	MIMAT0005924	Endogenous1	16.33	2	52	47.74	25	8	25	22	28	25	22	22	18	31	36	19	7	15	13	17	19	15	12	17	13	13	22	7	16	21	17	25	9	13	4	15	19	6	18	15	10	9	11	10	9	13	15
hsa-miR-1271-3p	MIMAT0022712	Endogenous1	12.5	1	68	88.08	4	10	7	11	18	19	6	9	15	14	12	7	2	7	7	5	14	5	13	8	9	8	4	5	7	6	5	6	5	8	1	2	7	7	7	10	10	3	8	11	6	6	7
hsa-miR-1271-5p	MIMAT0005796	Endogenous1	8.9	1	20	45.3	13	9	8	12	14	19	10	11	7	15	11	10	10	13	10	13	10	4	6	7	5	9	11	2	10	9	8	12	4	8	3	8	4	7	4	1	13	6	9	2	17	6	7
hsa-miR-1272	MIMAT0005925	Endogenous1	14.93	1	35	43.21	20	19	23	21	22	23	17	20	13	10	18	12	16	17	9	15	24	17	20	16	35	10	18	10	15	6	15	20	5	10	5	12	6	14	17	9	19	7	10	12	21	13	14
hsa-miR-1273c	MIMAT0015017	Endogenous1	9.71	1	27	46.55	16	10	12	18	13	4	14	8	11	10	7	9	6	8	4	6	13	11	4	6	5	14	10	7	5	8	4	14	4	8	6	1	8	10	12	6	11	5	7	8	11	15	5
hsa-miR-1275	MIMAT0005929	Endogenous1	20	3	61	59.45	12	17	18	21	19	12	18	14	8	20	18	17	7	13	13	18	25	15	15	13	27	12	14	11	11	28	17	13	3	14	10	12	21	15	14	19	17	7	7	11	24	13	27
hsa-miR-1276	MIMAT0005930	Endogenous1	74.83	3	1994	281.66	50	27	37	46	116	34	24	17	25	43	47	35	11	17	11	22	9	34	16	27	31	25	19	15	17	110	16	35	3	22	15	31	133	16	12	16	15	17	14	16	12	26	38
hsa-miR-1277-3p	MIMAT0005933	Endogenous1	17.17	3	53	72.27	14	8	13	15	11	11	14	10	16	13	5	7	11	4	7	13	14	5	6	7	11	4	10	4	9	17	7	10	3	7	4	7	13	6	9	8	16	7	7	10	11	13	9
hsa-miR-1278	MIMAT0005936	Endogenous1	28.99	4	104	76.5	22	12	25	25	16	14	21	20	13	11	9	8	19	14	11	13	29	14	18	10	31	12	17	5	15	13	18	15	8	11	8	18	23	14	8	16	24	10	10	17	28	19	17
hsa-miR-1279	MIMAT0005937	Endogenous1	12.93	1	55	75.61	13	13	9	10	12	9	12	4	5	9	6	8	3	10	5	12	15	11	12	8	4	6	10	4	3	11	6	11	4	9	1	7	14	3	10	7	14	6	8	7	8	11	9
hsa-miR-128-1-5p	MIMAT0026477	Endogenous1	35.56	2	107	63.02	48	52	40	58	62	54	46	21	24	48	41	43	5	20	19	15	21	19	27	25	30	20	13	11	23	25	22	19	2	42	11	12	20	33	16	25	20	12	26	29	21	30	24
hsa-miR-128-2-5p	MIMAT0031095	Endogenous1	9.08	1	27	51.88	10	8	5	11	8	10	8	12	7	10	6	6	10	8	4	10	7	7	6	5	14	9	10	3	16	9	6	7	3	6	1	6	14	9	8	6	5	8	8	9	14	6	5
hsa-miR-128-3p	MIMAT0000424	Endogenous1	99	1	3763	403.75	336	819	144	506	406	284	1	1	50	71	154	175	1	1	1	1	1	29	1	8	1	29	1	23	1	119	16	4	1	45	1	1	1	1	1	1	57	1	1	1	1	400	22
hsa-miR-1281	MIMAT0005939	Endogenous1	17.84	1	41	45.01	20	13	20	31	25	25	27	24	11	22	11	13	15	13	9	25	24	16	18	20	34	9	22	11	17	19	14	20	1	16	12	15	24	16	20	17	24	7	9	11	29	16	19
hsa-miR-1283	MIMAT0005799	Endogenous1	11.34	1	201	312.75	92	51	72	201	66	1	1	1	146	155	82	137	1	1	1	1	1	1	1	1	1	1	1	1	1	1	1	1	1	1	1	1	1	1	1	1	1	1	1	1	1	1	1
hsa-miR-1285-3p	MIMAT0005876	Endogenous1	24.78	5	78	54.4	34	16	18	18	34	29	19	17	23	42	23	17	13	22	12	21	19	16	19	39	26	23	12	10	16	36	17	39	5	15	9	14	26	14	11	14	16	11	16	22	21	21	11
hsa-miR-1285-5p	MIMAT0022719	Endogenous1	257.64	9	1888	153.53	165	121	65	202	221	142	84	54	126	225	130	87	89	38	115	224	88	216	98	115	103	66	125	108	103	818	106	160	9	154	116	374	1888	45	55	197	61	157	107	79	84	75	383
hsa-miR-1286	MIMAT0005877	Endogenous1	22.25	2	93	96.36	11	10	8	13	14	6	5	9	9	15	8	12	5	9	8	15	6	11	19	8	16	8	13	3	2	16	7	14	3	9	8	11	6	7	15	7	8	7	7	7	10	10	6
hsa-miR-1287-3p	MIMAT0026738	Endogenous1	18.66	4	52	55.26	19	21	31	20	43	31	8	12	22	13	16	11	9	9	4	9	15	18	14	14	19	13	8	6	19	33	16	24	5	16	9	9	6	20	9	12	34	9	7	7	21	33	14
hsa-miR-1287-5p	MIMAT0005878	Endogenous1	24.96	6	75	53.27	19	19	45	43	61	47	20	19	18	24	10	28	11	10	12	20	20	19	22	35	17	9	28	27	26	24	19	33	7	17	8	7	6	21	20	12	20	8	14	13	17	30	33
hsa-miR-1288-3p	MIMAT0005942	Endogenous1	17.59	1	84	86.46	19	13	9	14	22	13	12	14	19	24	11	11	4	27	3	10	17	6	15	7	11	9	9	4	7	9	8	18	1	8	5	5	8	8	8	4	9	8	9	16	10	9	5
hsa-miR-1289	MIMAT0005879	Endogenous1	9.31	3	26	43.83	12	10	19	4	12	10	7	10	13	16	15	7	9	15	8	6	9	3	10	9	13	17	9	3	11	9	7	10	3	12	4	10	11	4	9	9	8	6	5	5	7	11	4
hsa-miR-129-2-3p	MIMAT0004605	Endogenous1	63.4	5	1133	228.48	26	162	16	386	15	53	41	13	18	78	24	15	5	9	8	15	14	118	10	5	7	167	5	28	12	90	12	32	10	53	7	7	12	23	28	73	10	10	9	15	11	692	15
hsa-miR-129-5p	MIMAT0000242	Endogenous1	21.73	3	234	143.69	14	34	12	52	16	11	16	11	12	20	5	9	8	13	12	19	9	58	7	9	9	35	8	5	6	46	13	19	4	26	5	5	6	5	10	26	3	7	8	11	8	178	7
hsa-miR-1290	MIMAT0005880	Endogenous1	255.95	8	4524	200.42	4524	544	337	494	580	295	122	80	196	339	99	444	84	56	60	75	44	108	54	390	388	184	126	91	24	91	64	329	8	92	43	65	74	85	247	142	162	30	192	40	301	127	66
hsa-miR-1291	MIMAT0005881	Endogenous1	17.23	1	39	51.7	36	39	27	33	35	34	21	18	33	32	25	23	4	25	12	12	17	16	20	20	25	19	10	6	18	19	16	24	1	24	1	3	12	14	8	19	17	9	11	6	15	21	24
hsa-miR-1293	MIMAT0005883	Endogenous1	13.71	3	35	50.51	20	19	17	21	12	15	14	12	18	16	5	13	9	7	9	15	15	12	12	9	11	9	15	5	11	14	11	10	4	7	4	7	7	14	9	14	12	11	9	8	3	11	9
hsa-miR-1295a	MIMAT0005885	Endogenous1	31.98	4	98	60.15	28	15	26	41	26	22	26	19	21	24	26	21	13	15	21	29	34	26	14	24	50	15	27	15	22	18	23	32	4	23	11	24	33	39	26	17	13	18	18	22	25	20	20
hsa-miR-1296-3p	MIMAT0026637	Endogenous1	21.44	7	45	36.92	33	20	36	45	23	18	34	35	25	24	26	21	17	22	22	18	27	13	35	23	44	21	38	7	24	15	28	23	10	25	16	32	37	20	30	16	26	17	15	24	39	20	23
hsa-miR-1296-5p	MIMAT0005794	Endogenous1	17.9	3	63	60.09	17	12	14	20	11	18	14	11	29	21	10	13	11	8	9	25	16	22	6	8	20	23	6	22	8	12	9	16	3	13	6	7	8	15	10	11	15	6	12	16	22	44	18
hsa-miR-1297	MIMAT0005886	Endogenous1	17.89	3	56	64.53	13	21	12	23	17	19	17	14	10	14	20	14	8	6	8	22	12	17	10	12	18	21	14	5	9	15	20	9	10	13	7	10	9	10	18	10	9	9	8	10	13	8	4
hsa-miR-1298-5p	MIMAT0005800	Endogenous1	13.35	3	34	43.32	12	21	8	25	16	17	13	9	17	20	17	15	4	12	9	15	15	14	12	15	15	14	10	3	6	12	8	11	9	13	4	13	8	14	13	8	12	10	8	18	12	27	12
hsa-miR-1299	MIMAT0005887	Endogenous1	26.3	7	72	49.01	19	26	20	17	31	24	20	22	14	22	16	14	8	25	18	32	27	23	31	48	29	37	7	31	21	31	14	34	7	13	11	9	10	23	14	18	21	21	18	11	28	32	27
hsa-miR-1301-3p	MIMAT0005797	Endogenous1	15.02	2	71	78.61	23	9	14	28	10	11	13	6	11	17	8	28	7	6	7	17	7	6	14	11	11	5	6	4	7	18	8	14	2	14	3	11	7	4	4	11	7	5	7	10	7	12	8
hsa-miR-1302	MIMAT0005890	Endogenous1	23.16	4	64	56.25	27	17	25	25	10	27	25	15	14	12	20	13	10	14	16	14	18	14	25	7	31	16	17	4	13	14	25	15	4	14	11	14	20	17	20	14	16	11	7	20	24	16	19
hsa-miR-1303	MIMAT0005891	Endogenous1	56.53	5	550	172.27	30	25	19	50	34	27	16	22	13	29	18	13	12	11	10	43	25	30	17	13	22	18	16	11	14	97	16	17	5	31	12	31	128	14	10	23	15	23	23	22	21	13	33
hsa-miR-1304-3p	MIMAT0022720	Endogenous1	11.22	2	31	51.85	13	8	7	16	9	9	14	10	13	16	9	7	6	3	4	12	9	10	7	7	9	10	10	4	11	10	11	6	5	5	4	9	8	11	12	10	8	8	8	8	13	6	12
hsa-miR-1304-5p	MIMAT0005892	Endogenous1	12.7	1	59	55.08	19	17	18	18	13	16	13	7	14	16	17	17	7	10	9	14	13	16	15	10	12	11	8	6	9	19	8	9	1	13	7	11	9	9	11	6	11	12	8	5	20	17	18
hsa-miR-1305	MIMAT0005893	Endogenous1	58.85	4	579	109.9	210	108	52	67	146	98	34	37	72	196	47	94	36	24	54	25	26	28	31	32	32	25	37	38	22	45	39	23	4	22	61	27	47	29	58	48	28	26	31	32	39	31	35
hsa-miR-1306-3p	MIMAT0005950	Endogenous1	15.98	2	84	65.24	20	35	25	84	34	36	15	14	11	18	20	31	6	14	12	14	21	20	15	8	17	18	13	2	13	17	12	9	8	7	5	9	9	12	17	16	17	10	11	7	15	7	15
hsa-miR-1306-5p	MIMAT0022726	Endogenous1	26.29	1	125	77.06	32	28	33	19	56	49	29	17	23	29	26	34	1	19	11	12	12	16	19	16	26	39	14	11	10	22	23	60	1	35	3	6	18	30	15	11	19	3	18	24	27	27	16
hsa-miR-1307-3p	MIMAT0005951	Endogenous1	37.98	5	162	63.87	59	36	41	60	99	41	43	26	25	49	29	59	15	18	37	51	20	88	39	56	21	55	28	19	23	100	39	65	6	46	13	10	8	39	13	14	50	48	34	16	25	41	38
hsa-miR-1307-5p	MIMAT0022727	Endogenous1	17.02	2	49	47.93	25	11	21	22	22	23	16	17	10	14	13	13	14	8	5	17	13	15	14	19	20	27	15	8	9	15	10	16	6	15	13	10	13	9	9	6	8	12	10	10	18	15	13
hsa-miR-130a-3p	MIMAT0000425	Endogenous1	1460.09	4	5461	101.9	523	487	4816	2859	4912	4542	4115	1170	1108	293	266	207	719	689	967	4295	3029	1022	927	1822	1206	1598	442	932	1316	2750	810	685	4	1434	32	277	34	465	40	260	1142	70	525	441	3645	4336	4645
hsa-miR-130b-3p	MIMAT0000691	Endogenous1	48.15	1	282	93.54	106	79	94	40	115	98	81	21	30	42	25	48	6	24	29	33	32	40	35	49	46	168	26	43	9	72	39	153	2	94	1	12	6	23	11	32	25	7	19	23	30	107	31
hsa-miR-132-3p	MIMAT0000426	Endogenous1	161.65	5	1328	122.79	315	400	217	858	108	74	88	74	79	105	63	54	30	20	33	157	123	124	39	84	77	377	43	72	105	631	72	76	5	81	8	19	16	47	35	90	104	44	35	69	117	350	216
hsa-miR-1322	MIMAT0005953	Endogenous1	24.99	7	120	69.29	26	18	20	24	29	22	16	20	15	20	15	20	9	11	14	14	20	17	19	18	27	20	10	7	15	15	17	22	9	15	10	21	40	9	14	18	15	26	24	19	29	26	25
hsa-miR-1323	MIMAT0005795	Endogenous1	52.14	9	437	117.97	31	22	41	33	40	26	25	18	14	19	24	21	16	13	16	28	35	27	34	20	39	23	35	14	26	65	28	22	9	21	22	33	84	26	32	32	22	20	21	16	38	27	44
hsa-miR-133a-3p	MIMAT0000427	Endogenous1	183.76	3	14600	809.18	32	52	35	58	25	19	32	34	28	28	30	20	17	14	15	22	37	37	26	27	42	14	30	18	23	24	26	17	3	16	12	23	21	24	21	19	25	18	10	24	41	24	35
hsa-miR-133a-5p	MIMAT0026478	Endogenous1	27.4	6	454	165.03	15	16	18	30	22	13	26	23	15	17	23	11	18	17	18	18	34	21	29	16	42	15	20	11	16	26	23	16	6	14	16	15	30	18	16	13	30	10	19	27	31	16	16
hsa-miR-133b	MIMAT0000770	Endogenous1	19.66	1	961	495.4	7	7	6	9	11	6	11	9	7	15	8	9	2	14	10	1	6	3	7	11	9	11	3	4	6	7	6	10	1	5	1	1	8	4	3	5	6	1	7	10	7	11	4
hsa-miR-134-3p	MIMAT0026481	Endogenous1	18.85	2	47	49.91	23	14	24	30	13	7	18	28	12	24	18	10	9	16	13	10	25	13	15	22	29	35	30	10	10	13	12	12	2	10	10	17	14	15	13	8	14	10	13	24	13	16	19
hsa-miR-134-5p+hsa-miR-6728-5p	MIMAT0000447	Endogenous1	11.59	1	29	54.13	8	15	9	12	5	11	14	9	3	15	9	14	10	15	6	14	8	9	5	10	7	8	11	8	10	9	8	11	4	8	2	3	9	7	6	13	8	6	9	6	8	6	8
hsa-miR-135a-5p	MIMAT0000428	Endogenous1	150.24	3	6880	471.21	37	218	54	73	17	23	27	19	13	14	10	12	32	13	21	43	94	236	93	27	37	6880	29	111	28	164	86	37	4	55	3	14	7	3	13	33	62	5	8	9	72	279	707
hsa-miR-135b-5p	MIMAT0000758	Endogenous1	790.8	2	14097	256.28	3836	14097	3393	1302	23	265	5055	1946	19	20	10	18	899	180	531	1934	144	483	2048	1869	172	10776	14	16	79	124	81	38	3	239	7	7	10	4	9	31	36	7	15	18	85	260	127
hsa-miR-136-5p	MIMAT0000448	Endogenous1	102.76	5	2259	235.18	64	77	100	48	82	41	82	24	19	9	10	15	42	12	36	45	177	194	28	87	68	2259	31	71	85	265	96	21	9	59	5	11	11	7	17	31	86	12	11	10	164	265	384
hsa-miR-137	MIMAT0000429	Endogenous1	35.69	5	385	149.53	248	65	23	52	16	18	17	16	25	22	10	11	7	12	13	12	26	30	23	9	30	202	20	9	21	34	16	17	5	35	8	8	12	14	15	10	15	8	16	15	15	10	6
hsa-miR-138-5p	MIMAT0000430	Endogenous1	17.4	3	65	59.42	18	28	14	55	20	26	9	18	16	14	25	20	8	4	5	9	16	10	14	8	16	14	14	6	17	15	15	11	3	7	5	8	9	12	20	6	4	11	13	7	15	12	16
hsa-miR-139-3p	MIMAT0004552	Endogenous1	19.83	6	133	74.49	17	24	20	31	37	16	12	21	16	20	28	16	9	11	14	14	33	26	14	11	17	16	16	13	13	34	15	17	6	12	7	10	10	12	7	9	17	19	12	19	18	12	25
hsa-miR-139-5p	MIMAT0000250	Endogenous1	14.78	1	105	92.71	10	23	14	13	21	8	11	8	9	4	13	4	7	6	8	4	11	10	4	9	8	12	5	7	16	24	6	2	1	9	2	5	8	4	6	9	11	5	8	6	17	17	15
hsa-miR-140-3p	MIMAT0004597	Endogenous1	32.71	5	237	97.27	237	121	48	66	60	63	27	20	25	23	29	25	16	9	14	11	26	18	19	26	24	18	19	17	26	33	27	11	5	14	6	18	8	22	11	11	14	8	10	16	52	38	24
hsa-miR-140-5p	MIMAT0000431	Endogenous1	237.09	1	1744	116.67	1744	1032	596	540	343	455	178	58	70	55	47	59	86	27	43	70	220	273	109	338	279	226	80	253	144	607	124	138	1	159	10	21	15	35	12	55	162	55	17	44	361	343	404
hsa-miR-141-3p	MIMAT0000432	Endogenous1	2199.22	4	13428	111.12	958	1533	6793	7204	1994	1638	5340	1356	791	743	174	711	817	317	2268	6179	1987	3215	2405	4261	3760	3200	847	1139	3050	10019	1566	1101	4	4559	62	872	39	362	80	990	4818	690	92	80	988	11044	2388
hsa-miR-142-3p	MIMAT0000434	Endogenous1	4207.26	6	27957	129.23	5926	9116	5758	2984	1245	1481	5638	1642	235	79	1887	90	1480	201	5136	6621	10736	4252	5160	17390	3750	1629	3776	5941	5464	20109	7613	1004	8	10537	6	117	33	170	27	345	5328	125	120	145	2586	3362	4107
hsa-miR-142-5p	MIMAT0000433	Endogenous1	14.43	1	60	70.94	16	26	19	14	15	19	15	10	10	16	14	5	6	5	9	12	12	10	7	13	13	16	12	10	4	22	15	7	1	11	5	4	4	5	8	8	12	4	8	4	10	7	13
hsa-miR-143-3p	MIMAT0000435	Endogenous1	539.61	1	4209	138.64	1089	891	1465	699	2553	750	494	148	634	319	323	287	145	1	50	8	746	412	147	239	1053	642	230	703	510	1288	171	1	1	387	1	6	9	58	1	185	709	62	86	85	2388	565	1842
hsa-miR-144-3p	MIMAT0000436	Endogenous1	698	2	7752	170.2	382	651	339	68	955	743	723	94	12	42	34	36	245	515	503	2450	266	3532	626	7752	984	3025	552	5739	653	3935	139	1515	5	1082	2	86	13	17	11	75	625	33	18	728	671	1787	1001
hsa-miR-145-5p	MIMAT0000437	Endogenous1	1096.75	6	8440	135.02	996	1086	1795	943	2602	572	332	202	4474	1056	3947	1070	285	52	57	63	679	381	123	224	1016	722	217	556	528	1053	138	83	6	225	18	57	254	218	155	258	888	479	334	796	4589	673	2830
hsa-miR-1469	MIMAT0007347	Endogenous1	48.06	1	287	114.27	63	43	51	185	67	55	23	17	41	49	35	140	8	16	10	31	24	19	30	24	37	13	26	7	26	30	37	24	1	27	20	11	13	65	52	37	21	33	23	20	41	18	37
hsa-miR-146a-5p	MIMAT0000449	Endogenous1	631.75	9	8160	166.44	8160	3302	1264	3183	2833	1106	891	392	195	111	650	68	79	55	372	1153	372	138	918	1688	208	137	215	204	363	541	264	87	9	344	14	16	18	67	28	49	323	27	98	71	317	110	395
hsa-miR-146b-3p	MIMAT0004766	Endogenous1	9.95	1	27	58.4	12	6	7	11	5	8	10	6	4	14	7	8	6	7	11	11	15	8	10	9	4	11	7	6	5	11	9	2	3	7	4	9	3	7	7	9	4	3	3	2	6	13	13
hsa-miR-146b-5p	MIMAT0002809	Endogenous1	135.97	1	1812	167.51	315	544	385	136	77	108	167	74	52	9	99	27	36	15	41	39	71	72	65	152	97	67	60	151	99	214	111	22	1	53	4	11	12	19	8	21	75	16	28	5	144	50	162
hsa-miR-147a	MIMAT0000251	Endogenous1	12.57	3	38	55.29	21	8	11	17	12	6	9	14	10	15	14	10	6	9	6	13	10	13	9	7	9	6	4	3	11	5	17	6	4	9	7	9	9	7	10	8	9	6	10	9	10	13	16
hsa-miR-147b	MIMAT0004928	Endogenous1	24.51	2	81	70.59	14	19	17	30	17	24	20	19	14	18	12	11	15	19	16	16	18	12	19	9	29	9	21	4	13	14	22	11	3	13	2	13	18	17	13	17	17	8	7	19	20	14	16
hsa-miR-148a-3p	MIMAT0000243	Endogenous1	3232.89	2	44664	168.11	4076	7024	5617	2522	2473	1978	2817	978	467	141	1189	780	516	160	651	1171	1755	487	1550	2908	3477	13400	360	753	7327	7684	583	484	2	6501	15	349	109	1756	79	503	1668	101	215	375	4091	17154	5517
hsa-miR-148b-3p	MIMAT0000759	Endogenous1	359.06	2	2522	125.49	402	593	340	166	280	315	630	215	236	142	157	165	207	99	75	236	441	892	186	371	395	2522	221	537	635	2296	419	1338	2	437	4	65	27	189	48	121	982	119	29	87	367	1432	539
hsa-miR-149-5p	MIMAT0000450	Endogenous1	160.02	5	2268	191.66	64	81	122	167	65	40	92	37	261	196	607	1062	13	17	16	54	46	211	18	27	66	53	27	41	130	1230	73	390	5	91	16	19	37	50	55	99	417	141	29	30	70	555	149
hsa-miR-150-5p	MIMAT0000451	Endogenous1	3043.48	3	40726	189.15	569	483	1485	1368	628	218	784	369	1115	240	40726	183	1464	114	1699	529	5255	994	1596	5829	3081	309	2967	2465	3061	2594	3972	1184	3	1301	8	33	233	1164	167	571	3921	343	350	367	4709	447	2659
hsa-miR-151a-3p	MIMAT0000757	Endogenous1	330.59	3	1707	90.54	1075	690	520	304	944	564	556	144	138	187	66	292	62	86	296	240	133	271	351	456	214	838	223	389	137	472	245	710	3	337	90	91	52	73	35	106	369	76	238	123	197	510	256
hsa-miR-151a-5p	MIMAT0004697	Endogenous1	213.91	1	1153	110.95	1012	1012	555	555	403	399	133	48	102	103	90	402	46	33	31	80	82	152	71	149	138	279	112	280	96	532	122	378	1	191	5	12	10	85	18	59	308	79	50	43	170	509	244
hsa-miR-151b	MIMAT0010214	Endogenous1	16.55	1	58	66.05	19	14	17	22	25	22	16	11	13	19	9	13	5	5	9	5	12	9	15	9	14	21	5	7	6	12	8	24	1	12	6	9	9	7	8	7	12	5	9	8	11	17	7
hsa-miR-152-3p	MIMAT0000438	Endogenous1	56.65	1	258	95.19	102	69	135	99	99	38	93	41	48	31	29	20	30	13	17	15	72	44	36	45	95	23	28	73	54	43	37	40	1	29	5	15	12	21	7	8	35	10	13	14	93	43	62
hsa-miR-152-5p	MIMAT0026479	Endogenous1	9.86	1	42	62.05	5	7	10	17	13	12	19	12	8	17	11	7	6	13	7	5	12	2	12	13	12	13	3	2	11	8	12	12	1	9	1	4	2	11	5	11	10	3	6	6	7	10	6
hsa-miR-153-3p	MIMAT0000439	Endogenous1	18.28	2	73	69.92	17	17	13	12	20	15	13	23	14	30	24	12	6	33	9	19	14	21	22	18	22	14	9	9	28	73	11	14	4	16	2	7	9	11	22	11	16	9	14	17	13	18	13
hsa-miR-1537-3p	MIMAT0007399	Endogenous1	31.56	3	101	64.05	30	20	24	25	17	20	34	20	11	7	13	15	12	17	23	29	38	58	26	60	38	83	29	37	20	40	26	12	5	30	6	14	17	12	15	16	30	6	6	17	18	57	42
hsa-miR-154-5p	MIMAT0000452	Endogenous1	63.18	2	1999	322.86	20	27	38	22	46	29	33	19	17	14	18	13	29	14	28	28	110	122	21	38	37	1999	21	37	18	67	32	14	3	23	3	14	11	12	10	24	32	15	23	21	71	98	100
hsa-miR-155-5p	MIMAT0000646	Endogenous1	308.71	3	2191	115.67	968	428	664	462	260	176	322	130	254	152	1042	133	55	110	167	175	294	138	473	427	177	63	153	131	336	547	243	68	3	220	33	20	39	144	70	78	185	28	93	60	149	125	201
hsa-miR-15a-5p	MIMAT0000068	Endogenous1	1479.05	3	7861	96.7	3406	1067	3246	1019	1310	1009	3244	798	439	293	177	306	397	126	703	1852	1737	2565	1383	3040	1907	4367	540	2028	1027	3911	816	1378	3	2202	4	105	12	205	32	190	4924	403	109	226	1169	3304	2250
hsa-miR-15b-5p	MIMAT0000417	Endogenous1	1838.24	3	10668	112.49	3670	5807	3295	1537	1418	2748	871	441	1163	790	561	893	254	141	171	1764	838	1696	444	1822	810	6698	459	1523	887	6190	533	1494	3	1930	7	93	82	793	59	314	4710	582	120	1062	738	3505	1279
hsa-miR-16-5p	MIMAT0000069	Endogenous1	4586.56	6	27001	118.68	21994	17243	20096	20727	13407	13387	2474	1315	4284	3611	2292	4275	427	227	579	1947	1378	1876	979	3985	2900	6538	1093	4197	2400	10419	1063	3007	6	6058	25	159	75	1063	126	874	4424	644	312	787	3080	5898	3394
hsa-miR-181a-2-3p	MIMAT0004558	Endogenous1	25.21	1	64	54.36	40	25	23	29	42	32	17	21	25	19	18	41	14	13	9	14	17	8	17	36	23	16	24	7	12	16	15	5	1	27	10	11	19	20	23	29	18	6	16	15	26	21	21
hsa-miR-181a-3p	MIMAT0000270	Endogenous1	72.5	6	287	80.04	95	180	61	49	42	29	86	46	45	27	35	144	17	25	31	40	46	60	57	85	77	39	37	86	32	152	50	30	10	36	6	36	23	26	27	97	45	17	23	31	63	80	60
hsa-miR-181a-5p	MIMAT0000256	Endogenous1	2453.4	4	12491	103.25	4253	4127	1605	1171	2178	1008	2045	733	1920	1272	1582	8305	1122	495	1290	1558	2316	4331	1948	2559	3821	1905	1035	2547	1032	10093	1332	2144	4	1733	40	1212	225	809	798	2858	2273	327	1298	1139	1959	4605	3934
hsa-miR-181b-2-3p	MIMAT0031893	Endogenous1	16.04	2	52	55.05	14	8	21	26	18	13	10	13	17	18	19	12	7	9	11	13	16	13	12	11	14	19	15	10	18	15	10	12	7	13	12	9	12	9	9	6	11	6	6	8	14	18	15
hsa-miR-181b-5p+hsa-miR-181d-5p	MIMAT0000257	Endogenous1	119.03	3	1145	163.63	148	90	41	50	42	37	19	16	26	47	36	194	4	11	13	30	17	36	18	15	38	64	15	23	39	148	13	35	3	42	5	16	15	20	54	72	30	18	17	21	17	62	43
hsa-miR-181c-5p	MIMAT0000258	Endogenous1	115.11	1	441	91.56	129	130	144	205	167	73	87	31	78	52	43	294	46	37	78	406	123	160	46	54	140	304	35	44	425	441	47	52	1	107	18	34	14	46	35	93	70	24	39	28	72	198	197
hsa-miR-181d-3p	MIMAT0026608	Endogenous1	17.2	4	50	49.85	20	14	13	20	10	11	21	13	16	4	14	12	9	19	16	10	18	10	21	17	26	8	19	6	15	12	14	15	4	15	4	16	22	16	16	15	7	12	10	9	16	14	6
hsa-miR-182-3p	MIMAT0000260	Endogenous1	23.01	2	55	39.77	18	23	28	25	20	24	34	30	25	19	25	25	19	15	15	30	28	17	19	20	32	23	23	5	14	19	22	18	2	23	9	20	23	16	28	23	19	20	10	21	25	18	27
hsa-miR-182-5p	MIMAT0000259	Endogenous1	92.41	1	1084	146.69	82	158	122	172	81	108	208	80	88	78	96	271	23	24	21	44	10	18	12	22	85	1084	36	49	48	500	25	59	2	163	1	16	5	40	21	113	63	15	26	31	24	175	70
hsa-miR-1827	MIMAT0006767	Endogenous1	18.83	2	52	66.73	18	18	22	15	19	15	16	13	13	15	8	12	5	8	8	12	18	13	13	13	12	16	16	10	6	15	13	18	2	11	6	8	12	15	11	5	18	14	11	9	7	7	9
hsa-miR-183-5p	MIMAT0000261	Endogenous1	171.7	4	2064	194.66	67	196	96	116	36	52	131	71	89	63	209	370	62	28	30	75	26	54	34	25	62	1055	55	58	70	2004	30	60	4	200	17	42	37	42	59	83	146	58	25	44	41	222	133
hsa-miR-184	MIMAT0000454	Endogenous1	35.09	5	150	70.51	31	14	18	35	23	22	29	36	25	22	27	52	12	34	16	15	30	45	21	20	29	17	24	38	19	13	24	28	5	21	15	17	28	20	20	20	28	12	13	16	36	17	29
hsa-miR-185-5p	MIMAT0000455	Endogenous1	120.8	6	679	99.28	293	235	137	128	176	94	120	49	61	102	28	55	19	24	48	97	66	98	43	104	68	54	40	66	46	136	96	269	8	82	9	24	24	29	13	38	66	17	18	24	73	130	81
hsa-miR-186-5p	MIMAT0000456	Endogenous1	170.26	2	1127	123.78	300	347	219	159	649	390	83	50	122	151	99	153	25	32	29	37	45	43	44	58	59	117	54	56	44	167	51	61	2	203	20	17	27	39	33	34	73	19	41	37	77	140	128
hsa-miR-187-3p	MIMAT0000262	Endogenous1	54.07	5	1280	240.94	24	27	62	72	24	27	45	26	15	44	43	47	15	15	12	31	66	1280	20	16	50	15	11	8	41	14	19	20	5	17	5	30	17	15	29	85	25	13	13	20	19	51	26
hsa-miR-188-3p	MIMAT0004613	Endogenous1	18.06	3	53	64.62	10	14	20	18	7	18	20	16	14	10	8	9	7	11	5	12	23	10	16	17	23	15	18	9	13	19	19	14	6	8	3	11	10	8	12	11	14	16	9	10	19	7	8
hsa-miR-188-5p	MIMAT0000457	Endogenous1	21.47	5	49	40.97	39	42	22	35	28	29	18	25	22	26	33	22	8	10	28	26	22	23	17	17	22	17	11	14	16	34	31	21	5	20	11	9	27	17	16	17	18	20	6	17	25	21	25
hsa-miR-18a-5p	MIMAT0000072	Endogenous1	179.43	4	1871	135.59	334	367	620	318	458	613	365	135	32	24	29	76	40	47	134	446	85	93	302	386	115	1871	51	54	87	892	71	84	4	302	9	30	25	24	21	43	152	30	50	150	68	75	72
hsa-miR-18b-5p	MIMAT0001412	Endogenous1	30.78	4	136	58.59	58	54	42	48	51	57	24	28	22	16	20	16	10	15	23	45	27	18	23	44	29	60	37	28	20	47	20	16	5	30	11	20	18	24	24	14	28	8	12	22	18	50	22
hsa-miR-1908-3p	MIMAT0026916	Endogenous1	16.19	2	44	52.08	31	30	26	35	42	35	32	16	25	44	24	28	10	15	14	18	14	11	16	22	18	23	17	6	18	18	13	15	2	12	7	11	12	14	7	7	15	8	17	21	16	17	11
hsa-miR-1908-5p	MIMAT0007881	Endogenous1	15.54	3	41	53.13	27	19	13	17	25	18	15	12	11	27	13	14	3	11	11	8	13	15	18	18	17	22	10	9	3	19	14	26	5	17	7	4	11	14	10	11	12	7	15	26	13	11	14
hsa-miR-1909-3p	MIMAT0007883	Endogenous1	11.81	2	30	47.8	15	12	7	14	10	5	10	6	9	17	6	13	7	17	12	9	13	8	8	4	13	15	14	5	11	2	14	11	4	12	6	10	8	13	6	11	12	6	5	6	13	8	10
hsa-miR-190a-3p	MIMAT0026482	Endogenous1	7.81	1	18	51.71	12	16	18	18	10	14	9	12	10	17	10	8	2	13	6	8	11	13	6	8	13	8	8	1	2	9	9	14	4	11	7	9	10	9	10	6	12	4	8	6	6	18	10
hsa-miR-190a-5p	MIMAT0000458	Endogenous1	56.94	3	308	101.94	68	62	82	27	140	87	63	18	11	18	8	14	36	20	16	33	97	109	46	62	114	63	22	62	69	192	33	33	3	139	7	9	6	15	8	13	100	5	10	8	80	221	151
hsa-miR-190b	MIMAT0004929	Endogenous1	22.44	1	119	81.34	26	21	15	21	31	14	11	6	23	16	8	16	4	5	5	13	15	19	18	20	17	16	8	9	13	119	15	29	4	10	6	7	12	21	9	8	74	6	7	6	10	38	31
hsa-miR-191-5p	MIMAT0000440	Endogenous1	4597.04	4	41930	138.76	1729	2239	2213	4073	2013	1452	6154	2422	6974	5859	3466	7582	767	581	1469	5676	4914	8019	1508	4521	5618	16252	2282	7177	2954	7281	3458	10993	4	3233	9	978	151	2506	966	5135	2945	267	1054	2518	2026	41930	2833
hsa-miR-1910-3p	MIMAT0026917	Endogenous1	11.51	2	43	60.85	11	9	7	6	23	10	13	10	5	22	10	7	6	17	7	7	10	10	8	17	8	17	6	4	3	8	6	10	4	9	3	4	8	5	6	7	11	6	7	7	7	9	6
hsa-miR-1910-5p	MIMAT0007884	Endogenous1	27.3	2	147	81.24	20	18	16	19	39	27	15	14	13	13	8	16	13	22	14	44	13	55	15	93	35	52	7	64	16	49	9	47	2	27	9	10	14	15	11	13	19	7	10	26	41	50	31
hsa-miR-1915-3p	MIMAT0007892	Endogenous1	208.53	1	1667	141.46	1481	213	238	341	682	650	195	107	332	444	247	657	227	25	157	51	32	65	51	128	112	23	40	33	27	137	41	33	1	60	199	89	137	62	88	93	170	54	93	107	144	37	190
hsa-miR-192-5p	MIMAT0000222	Endogenous1	26.85	2	103	74.47	21	38	34	43	25	27	27	13	18	30	12	10	2	8	5	18	8	11	21	23	24	63	15	20	16	26	23	30	4	22	4	7	8	15	11	11	18	10	7	4	10	42	23
hsa-miR-193a-3p	MIMAT0000459	Endogenous1	109.14	2	572	92.61	210	111	227	348	243	80	98	36	194	84	69	216	21	9	19	41	103	143	78	86	133	47	118	227	113	572	116	71	4	105	4	29	23	75	15	75	206	71	20	14	58	335	149
hsa-miR-193a-5p+hsa-miR-193b-5p	MIMAT0004614	Endogenous1	114.53	3	408	89.31	186	86	133	226	347	59	75	30	395	182	208	330	12	25	34	41	63	64	75	60	90	52	35	86	62	204	49	103	3	72	8	17	41	81	45	65	91	72	47	55	76	218	188
hsa-miR-193b-3p	MIMAT0002819	Endogenous1	230.7	3	1950	155.48	795	905	258	199	179	35	121	22	358	277	121	761	11	20	22	47	58	142	41	55	170	83	10	89	74	559	27	36	3	75	4	15	8	185	10	38	571	19	130	194	51	417	200
hsa-miR-194-5p	MIMAT0000460	Endogenous1	109.21	2	782	122.51	57	73	59	129	91	76	105	37	84	60	61	67	20	21	31	152	48	49	85	147	165	763	49	88	88	136	64	105	2	66	5	21	11	37	9	45	53	11	9	28	90	298	101
hsa-miR-195-5p	MIMAT0000461	Endogenous1	229.28	3	1267	127.09	1014	847	524	459	956	816	169	68	117	77	55	71	47	23	26	23	144	50	61	56	205	55	70	98	412	1133	127	108	3	127	4	19	22	30	18	60	282	57	21	18	488	142	468
hsa-miR-196a-3p	MIMAT0004562	Endogenous1	13.54	2	45	57.14	7	9	12	18	7	13	10	15	13	10	14	7	4	6	7	9	12	8	14	13	12	2	8	6	11	23	6	4	4	9	4	4	4	8	7	7	24	8	5	10	10	10	7
hsa-miR-196a-5p	MIMAT0000226	Endogenous1	1280.79	7	13563	195.21	196	104	878	453	227	139	878	246	431	2145	134	2798	212	525	35	653	618	2572	128	400	1387	3697	1522	1493	211	35	3245	13563	7	314	30	490	77	1558	149	847	1688	22	68	349	507	12874	2231
hsa-miR-196b-5p	MIMAT0001080	Endogenous1	65.51	1	784	171.11	450	158	156	59	57	12	24	21	52	14	21	14	15	38	21	53	70	15	22	9	114	411	18	6	42	9	19	10	2	74	8	3	9	8	8	9	784	8	11	1	49	11	129
hsa-miR-197-3p	MIMAT0000227	Endogenous1	41.32	5	406	129.1	36	144	45	105	52	34	20	16	37	48	64	81	14	19	7	24	17	16	9	12	11	20	8	9	12	37	9	24	5	32	5	10	11	17	21	10	38	43	8	20	21	32	50
hsa-miR-197-5p	MIMAT0022691	Endogenous1	27.79	6	90	52.82	38	51	47	42	90	61	23	21	22	20	28	23	15	21	16	17	20	19	26	16	36	19	30	10	25	13	30	28	7	24	14	15	29	22	24	13	20	16	12	24	28	22	27
hsa-miR-1972	MIMAT0009447	Endogenous1	275.33	8	2347	170.91	66	41	74	196	353	68	42	39	43	77	108	31	24	22	22	395	64	238	61	138	51	52	70	71	96	1415	45	269	8	133	90	372	1892	16	25	161	14	187	126	95	50	89	287
hsa-miR-1973	MIMAT0009448	Endogenous1	85.67	5	723	131.56	199	131	119	192	167	60	38	42	126	82	62	73	30	23	18	19	39	23	29	37	57	31	46	31	36	18	59	71	5	48	8	21	124	88	26	36	68	21	22	28	53	30	35
hsa-miR-1976	MIMAT0009451	Endogenous1	19.39	1	55	46.98	18	20	23	29	16	13	17	20	15	14	21	15	9	13	19	19	23	17	19	16	27	17	24	13	22	13	13	22	1	19	4	18	22	20	15	14	16	15	13	15	26	11	19
hsa-miR-198	MIMAT0000228	Endogenous1	14.66	2	37	51.68	9	14	7	10	16	13	8	13	7	16	13	15	10	14	6	13	17	15	14	5	6	17	6	6	12	8	14	15	7	13	4	8	9	8	16	9	10	10	8	8	15	9	13
hsa-miR-199a-3p+hsa-miR-199b-3p	MIMAT0000232	Endogenous1	5498.62	5	63212	169.2	2345	1051	6452	661	2527	590	8928	3155	3149	384	580	228	5975	323	2320	1558	32327	7098	3339	4436	12955	2115	3836	3581	6883	3678	8163	435	5	4820	13	289	244	486	46	344	4906	144	777	346	17910	2593	22554
hsa-miR-199a-5p	MIMAT0000231	Endogenous1	893.56	7	12118	221.89	609	216	1358	163	641	108	1169	441	1355	117	259	71	250	45	167	83	1605	420	200	415	2087	140	234	253	915	436	357	38	7	1114	15	58	66	60	19	76	628	50	119	57	3282	237	4679
hsa-miR-199b-5p	MIMAT0000263	Endogenous1	814.68	5	8736	192.5	246	139	881	128	963	64	1166	454	504	58	84	29	477	30	260	105	3872	439	328	574	2159	83	251	197	1263	156	639	24	5	181	7	37	42	45	19	39	1199	17	135	19	4673	230	5035
hsa-miR-19a-3p	MIMAT0000073	Endogenous1	283.49	2	2805	139.56	589	753	1198	516	417	1286	564	213	55	42	31	129	66	27	194	628	160	114	399	835	312	2805	73	209	342	1423	122	90	3	507	4	30	5	18	5	34	199	15	32	84	139	255	308
hsa-miR-19b-3p	MIMAT0000074	Endogenous1	893.95	2	6907	141.89	1672	2426	4599	4491	2301	3880	1717	574	261	207	125	573	255	94	456	1676	422	368	822	1680	991	6907	248	660	1392	6802	262	302	2	1824	3	78	16	62	12	137	683	67	143	301	512	733	905
hsa-miR-200a-3p	MIMAT0000682	Endogenous1	1371.07	7	15624	154.04	1191	2076	1341	1419	977	843	1380	413	521	280	168	1653	163	122	509	894	659	923	567	1104	473	3215	533	828	3377	15624	949	1089	7	3524	15	170	42	227	125	1019	3762	622	70	91	523	4826	1625
hsa-miR-200b-3p	MIMAT0000318	Endogenous1	2908.85	2	27131	128.61	3471	5483	4839	2975	2514	2992	7479	2325	3498	1836	855	5043	570	357	1812	1799	1354	2925	3244	4625	1863	14059	2600	3378	8703	27131	3712	5107	2	9284	13	499	106	889	459	3946	7347	1286	535	564	1970	9217	4164
hsa-miR-200c-3p	MIMAT0000617	Endogenous1	3552.35	4	16350	94.95	1453	2794	13437	16350	4626	3896	9281	3715	8412	7939	3761	5109	794	487	2550	4385	1103	2841	3389	6447	4542	4263	1016	1532	2349	10729	1348	3788	4	10060	23	1122	304	3278	661	2921	3511	1371	779	1145	1699	10743	2307
hsa-miR-202-3p	MIMAT0002811	Endogenous1	19.36	2	65	68.67	21	20	16	41	27	20	22	13	21	27	14	25	4	21	4	10	10	8	13	15	16	20	2	6	9	20	7	15	6	15	3	9	17	13	6	6	8	5	10	11	9	12	12
hsa-miR-203a-3p	MIMAT0000264	Endogenous1	178.33	1	1905	181.28	28	62	365	356	35	47	1631	634	53	22	76	192	28	13	35	218	32	142	22	8	175	11	43	57	94	475	29	14	3	319	7	9	13	35	5	9	51	4	65	11	27	79	31
hsa-miR-203a-5p	MIMAT0031890	Endogenous1	25.24	4	70	49.36	24	22	24	33	20	23	25	34	22	34	23	20	11	20	9	16	27	13	18	21	28	10	13	7	28	11	15	17	4	20	11	10	24	20	22	16	18	16	13	24	33	19	17
hsa-miR-204-5p	MIMAT0000265	Endogenous1	35.93	1	1077	318.62	12	51	7	29	9	24	6	11	19	17	13	6	4	3	6	3	8	43	4	6	13	19	7	11	14	59	6	16	1	11	5	4	5	1	13	43	6	6	7	5	43	265	12
hsa-miR-205-5p	MIMAT0000266	Endogenous1	1158.89	4	7532	143.68	42	57	146	61	26	21	285	145	806	16	1355	2198	467	34	121	35	2335	1281	353	465	604	11	221	15	758	22	472	16	7	2288	40	23	133	1522	152	538	671	4	746	47	5120	7	5163
hsa-miR-2053	MIMAT0009978	Endogenous1	18.04	4	66	47.24	14	17	17	21	17	16	17	20	17	25	16	9	6	17	17	20	21	21	22	24	9	22	15	11	26	19	12	23	6	18	4	11	11	12	13	15	18	14	10	14	13	20	16
hsa-miR-206	MIMAT0000462	Endogenous1	395.36	4	34657	893.98	30	17	8	16	28	19	11	15	12	30	21	42	20	19	19	14	7	11	11	5	15	4	10	9	7	22	16	18	5	10	32	13	23	10	17	19	9	9	14	16	23	63	10
hsa-miR-208a-3p	MIMAT0000241	Endogenous1	33.89	4	740	220.27	14	22	27	26	23	19	22	17	21	11	23	9	14	16	8	35	40	21	18	11	34	24	30	6	23	26	17	14	5	19	4	16	18	13	11	9	10	17	15	19	34	12	31
hsa-miR-208b-3p	MIMAT0004960	Endogenous1	38.07	6	729	191.78	34	19	26	34	32	17	28	31	24	30	19	18	12	19	18	20	43	24	32	20	36	30	25	12	14	17	27	17	12	25	10	31	42	24	29	16	27	21	21	23	25	20	24
hsa-miR-208b-5p	MIMAT0026722	Endogenous1	12.6	1	45	68.04	16	7	17	17	11	16	25	12	11	18	14	6	6	22	5	7	11	9	7	13	16	16	3	6	4	12	13	14	1	20	7	1	10	9	7	7	9	6	8	10	5	6	8
hsa-miR-20a-5p+hsa-miR-20b-5p	MIMAT0000075	Endogenous1	1177.56	2	12530	162.84	4388	5036	9727	4231	4503	6496	1403	497	599	510	286	1796	176	190	507	1727	275	351	1141	1194	827	3033	294	451	1386	12530	271	357	4	3150	2	69	20	88	21	144	1150	127	308	531	469	524	1194
hsa-miR-21-5p	MIMAT0000076	Endogenous1	14945.3	2	158542	162.66	50400	82228	44339	9573	6251	12130	14274	4311	4772	5582	1861	6018	2914	1283	3007	2452	8779	16918	6600	13402	13871	7855	3150	11426	7867	19566	11120	3762	2	7703	70	818	210	1598	249	1513	13762	739	1199	357	7579	52863	30074
hsa-miR-210-3p	MIMAT0000267	Endogenous1	78.52	5	484	120.14	365	126	403	484	255	187	106	44	38	263	29	175	20	23	20	51	30	66	37	38	37	103	22	30	43	225	33	70	5	76	6	22	16	29	18	40	32	16	25	14	39	85	34
hsa-miR-210-5p	MIMAT0026475	Endogenous1	28.1	3	69	43.69	28	16	40	41	38	19	40	26	28	38	21	43	11	30	18	15	38	17	23	17	39	25	24	9	32	30	30	19	3	14	13	22	25	19	24	24	21	12	12	21	38	12	30
hsa-miR-211-3p	MIMAT0022694	Endogenous1	10.04	2	25	56.7	16	11	4	13	12	8	11	7	7	16	7	6	2	14	7	8	15	5	12	6	15	7	12	2	12	6	9	9	3	2	3	6	5	6	10	12	7	3	7	5	3	2	10
hsa-miR-211-5p	MIMAT0000268	Endogenous1	24.06	2	60	53.86	22	11	24	24	21	21	35	26	20	19	13	18	16	18	8	10	29	25	21	14	37	15	30	2	32	14	21	18	3	12	6	25	24	14	24	18	24	11	19	18	27	16	20
hsa-miR-2110	MIMAT0010133	Endogenous1	22.33	4	61	48.75	18	15	17	30	22	17	14	22	22	29	23	15	13	9	13	22	14	27	22	18	34	25	24	11	12	17	30	24	4	20	5	9	42	17	22	22	22	13	15	21	20	25	16
hsa-miR-2113	MIMAT0009206	Endogenous1	12.66	2	30	45.97	12	8	16	23	15	15	11	16	11	19	27	13	4	14	12	16	12	4	16	12	24	10	21	6	15	13	20	14	4	10	5	13	20	6	13	19	14	13	8	17	21	10	24
hsa-miR-2116-5p	MIMAT0011160	Endogenous1	54.21	1	2883	539.45	80	54	30	66	58	49	10	13	15	52	36	46	11	11	13	20	14	20	10	17	18	7	15	14	11	34	9	14	2	16	18	16	23	5	40	16	10	10	12	18	13	13	15
hsa-miR-2117	MIMAT0011162	Endogenous1	35.86	4	218	96.17	46	40	30	52	54	41	22	21	23	36	23	20	10	13	16	16	14	23	20	22	26	13	5	14	16	38	15	23	4	23	11	18	22	18	14	16	17	19	16	14	20	16	26
hsa-miR-212-3p	MIMAT0000269	Endogenous1	26.05	7	89	71.1	28	16	13	16	28	22	16	25	22	18	12	15	9	16	7	7	11	17	13	16	18	21	22	7	17	15	11	13	10	12	12	13	12	12	15	17	7	16	13	17	12	14	17
hsa-miR-214-3p	MIMAT0000271	Endogenous1	74.99	2	519	124.28	128	55	146	57	87	34	28	22	251	75	131	52	8	16	6	13	79	21	20	26	71	7	29	12	45	43	33	10	2	36	11	9	25	26	13	20	41	8	10	23	143	42	175
hsa-miR-215-5p	MIMAT0000272	Endogenous1	12.03	1	39	61.26	13	12	12	12	13	9	14	8	7	14	8	7	7	7	6	6	8	12	10	8	9	11	9	1	9	1	8	15	1	7	6	11	7	7	9	11	10	10	6	5	12	8	12
hsa-miR-216a-5p	MIMAT0000273	Endogenous1	18.21	2	51	54.45	22	49	23	32	18	36	21	12	13	13	17	15	8	9	14	20	17	15	14	11	19	22	11	10	16	16	12	14	2	8	9	13	11	15	9	10	17	5	9	9	19	16	23
hsa-miR-216b-5p	MIMAT0004959	Endogenous1	28.77	2	116	71.13	20	34	22	30	41	15	22	14	22	16	24	24	6	4	10	15	18	17	7	12	18	36	12	3	24	33	17	18	2	18	10	24	37	15	31	14	16	19	10	14	24	33	32
hsa-miR-217	MIMAT0000274	Endogenous1	16.9	2	50	59.9	14	20	17	19	16	17	17	7	12	16	10	10	11	11	11	13	17	11	17	11	10	41	14	5	8	20	12	13	2	8	9	10	6	11	11	10	14	3	8	7	15	18	6
hsa-miR-218-5p	MIMAT0000275	Endogenous1	136.3	1	1119	155.1	76	101	88	50	120	66	182	59	35	38	32	20	107	30	64	115	202	199	66	122	164	107	72	911	139	175	85	35	1	97	5	11	14	15	11	45	208	8	28	12	237	1119	355
hsa-miR-219a-1-3p	MIMAT0004567	Endogenous1	30.23	1	112	77.43	31	49	43	47	46	34	40	18	32	43	25	46	5	15	13	13	14	11	15	20	20	9	8	9	20	25	11	18	1	18	7	9	10	18	12	19	15	11	15	19	12	31	9
hsa-miR-219a-2-3p	MIMAT0004675	Endogenous1	59.24	3	649	168.63	26	209	25	186	36	49	18	15	20	50	12	19	6	35	9	23	14	261	5	13	17	47	14	7	10	221	9	22	9	162	5	8	9	17	39	33	11	15	7	31	17	192	3
hsa-miR-219a-5p	MIMAT0000276	Endogenous1	87.27	2	969	199.38	17	813	13	365	16	62	21	13	12	31	15	21	13	21	13	13	30	225	16	19	17	46	5	11	17	417	11	21	2	354	5	8	9	15	11	21	15	11	10	7	12	216	18
hsa-miR-219b-3p	MIMAT0019748	Endogenous1	15.57	4	41	48.92	14	17	22	16	16	14	13	14	16	7	16	12	11	16	10	10	16	12	9	13	18	14	8	8	7	15	15	9	7	13	10	8	17	14	12	14	12	7	5	11	15	10	11
hsa-miR-22-3p	MIMAT0000077	Endogenous1	922.09	2	6235	126.95	2647	1577	2292	1099	3409	569	846	348	707	377	197	230	371	54	308	377	727	865	402	848	1101	344	239	573	354	794	414	231	2	993	95	74	27	127	22	132	517	41	217	78	910	906	1788
hsa-miR-221-3p	MIMAT0000278	Endogenous1	174.96	4	1173	129.43	564	589	902	344	267	150	244	97	369	136	90	53	31	26	34	150	59	100	86	198	102	42	21	48	86	143	34	38	7	722	4	24	15	31	11	20	63	9	24	62	149	88	239
hsa-miR-221-5p	MIMAT0004568	Endogenous1	13.96	2	43	53.87	33	33	43	26	23	14	26	10	15	18	15	8	9	10	10	17	24	15	13	15	14	9	12	8	11	11	22	10	2	23	7	8	8	6	8	10	16	5	8	8	33	13	23
hsa-miR-222-3p	MIMAT0000279	Endogenous1	647.11	3	6612	136.54	1690	867	2587	1112	301	230	1073	246	305	146	271	60	350	140	484	638	608	554	619	747	456	93	376	323	446	724	1259	231	3	1707	23	59	39	144	35	118	294	30	188	130	895	290	994
hsa-miR-223-3p	MIMAT0000280	Endogenous1	1158.17	1	9829	124.26	1032	2708	981	949	535	1983	682	393	193	118	222	108	466	130	1423	3742	1066	1023	1307	9829	1030	1002	449	1900	638	2371	581	812	1	1175	5	79	16	162	33	454	601	328	162	834	1576	1763	1266
hsa-miR-224-5p	MIMAT0000281	Endogenous1	17.47	2	86	75.98	54	27	10	16	13	11	14	8	11	22	12	9	4	18	6	7	9	11	12	11	13	14	7	4	8	3	18	7	6	6	9	9	17	9	20	6	5	9	10	4	13	5	6
hsa-miR-2278	MIMAT0011778	Endogenous1	8.96	1	25	67.46	11	7	5	9	7	15	5	7	5	18	8	7	7	7	6	6	8	5	6	8	2	10	3	5	7	3	6	5	3	1	5	3	6	6	7	3	5	2	4	4	5	6	4
hsa-miR-23a-3p	MIMAT0000078	Endogenous1	9137.28	5	45978	104.25	11148	19068	14313	8312	10627	9983	18154	7401	6119	1569	1628	4384	8262	1890	6850	45978	15260	13619	9351	11510	12098	25427	2488	5738	8659	11313	3848	1806	5	6104	65	1647	416	1749	270	2016	10197	1136	1555	1934	13997	5521	18825
hsa-miR-23b-3p	MIMAT0000418	Endogenous1	893.49	6	4621	110.23	1484	1557	1643	755	2724	3730	999	429	944	381	251	1063	794	222	155	1157	913	574	513	563	981	1579	134	616	652	2345	484	690	7	450	6	106	48	153	51	290	806	116	94	135	1346	941	1098
hsa-miR-23c	MIMAT0018000	Endogenous1	32	4	112	80.53	27	17	21	25	17	25	23	17	12	15	16	13	11	18	16	15	19	16	16	15	31	9	15	5	12	12	31	9	4	12	11	15	18	15	16	8	16	10	11	17	18	11	19
hsa-miR-24-3p	MIMAT0000080	Endogenous1	497.29	2	2638	107.96	1938	1942	1816	1122	1302	1418	1434	465	296	128	100	186	184	62	226	1285	279	329	318	538	492	1586	80	274	257	900	172	131	7	257	6	42	14	88	10	102	292	26	33	74	328	194	299
hsa-miR-25-3p	MIMAT0000081	Endogenous1	2166.47	4	9997	89.94	2654	3950	3287	4991	5983	3699	3822	1317	948	986	970	1364	994	660	1539	7239	2202	2315	1994	6703	3151	7550	1177	2291	982	5038	1591	4025	4	5018	9	166	164	2292	224	1433	3719	551	877	1063	1739	4856	3684
hsa-miR-25-5p	MIMAT0004498	Endogenous1	11.94	2	29	53.05	15	18	23	20	13	14	29	18	19	27	10	18	7	21	13	13	22	10	13	16	27	8	24	11	13	11	11	15	6	13	12	11	17	18	14	24	19	12	10	20	21	15	18
hsa-miR-2682-5p	MIMAT0013517	Endogenous1	17.16	1	49	68.39	31	30	25	35	32	24	20	20	28	35	33	49	10	15	14	25	23	15	22	26	31	33	13	13	23	40	30	33	1	28	28	19	32	29	27	21	21	22	18	23	24	32	31
hsa-miR-26a-5p	MIMAT0000082	Endogenous1	1711.75	8	9983	117.74	3576	5721	7229	8582	9983	5955	508	311	2848	2458	1504	2569	240	153	176	189	1100	564	228	478	755	774	466	859	1245	2240	651	675	8	1866	25	97	63	301	187	350	2553	237	229	116	2118	2480	4824
hsa-miR-26b-5p	MIMAT0000083	Endogenous1	1235.53	8	7422	113.36	1114	1273	1960	1262	2195	1718	517	224	822	408	401	815	336	99	221	784	1159	754	298	537	1104	514	552	1037	2064	4573	827	605	8	1200	14	113	37	132	90	339	1830	192	45	52	1406	3658	3338
hsa-miR-27a-3p	MIMAT0000084	Endogenous1	58.58	3	266	87.01	107	221	147	141	96	81	43	31	34	24	24	24	14	22	18	116	39	26	30	39	62	46	23	18	28	47	29	21	3	24	7	14	20	12	18	21	61	16	7	19	46	29	57
hsa-miR-27b-3p	MIMAT0000419	Endogenous1	545.45	1	3125	122.02	1630	1429	1274	393	2543	2653	801	262	459	173	90	348	357	133	156	1077	523	513	301	498	388	943	86	446	319	1911	252	366	1	350	6	59	27	60	15	106	445	34	49	47	440	707	823
hsa-miR-28-3p	MIMAT0004502	Endogenous1	100.06	3	472	91.86	306	254	264	325	336	175	91	63	134	160	83	69	10	27	37	30	51	34	60	71	53	42	39	26	50	80	41	46	8	171	19	18	18	39	18	36	60	28	59	30	84	109	94
hsa-miR-28-5p	MIMAT0000085	Endogenous1	412.43	8	2470	98.49	584	760	837	462	374	472	692	258	120	106	103	97	223	152	93	194	328	386	399	756	374	493	168	347	222	518	255	480	8	463	10	37	20	77	21	145	430	69	111	99	389	543	479
hsa-miR-296-3p	MIMAT0004679	Endogenous1	14.12	2	37	54.34	16	9	10	17	17	18	12	13	8	16	11	18	11	10	4	12	14	8	10	11	14	11	11	2	7	7	14	5	6	8	4	9	5	11	13	9	10	10	10	10	5	6	14
hsa-miR-296-5p	MIMAT0000690	Endogenous1	102.35	1	1039	179.86	32	25	307	432	1039	558	28	20	978	130	109	142	15	7	8	25	200	328	4	23	66	32	18	36	18	33	17	21	5	26	1	13	32	95	15	20	18	6	24	70	93	59	60
hsa-miR-297	MIMAT0004450	Endogenous1	13.49	2	65	75.98	6	7	9	15	13	7	8	2	16	8	14	5	9	5	11	10	5	11	7	4	16	6	7	5	12	24	9	5	5	14	4	4	14	11	11	12	13	8	15	7	12	10	8
hsa-miR-298	MIMAT0004901	Endogenous1	12.28	2	34	53.59	11	12	10	11	10	7	12	8	9	16	6	10	7	11	7	7	13	11	11	7	7	10	11	4	11	4	10	17	4	5	6	9	11	11	8	12	6	6	6	9	10	3	3
hsa-miR-299-3p	MIMAT0000687	Endogenous1	64.23	5	320	95.97	160	258	202	263	320	193	47	38	36	25	26	48	16	12	24	40	44	26	31	50	50	207	14	28	20	54	23	15	5	44	5	19	25	17	22	16	80	11	13	26	57	71	152
hsa-miR-299-5p	MIMAT0002890	Endogenous1	72.33	4	2101	295.75	37	34	41	58	32	23	50	30	33	31	30	31	25	26	20	12	47	83	23	32	64	2101	35	29	36	45	36	18	4	33	15	18	22	30	28	35	37	17	17	52	104	140	70
hsa-miR-29a-3p	MIMAT0000086	Endogenous1	1269.1	2	5350	97.28	3683	3730	3935	4040	2133	1978	2793	854	864	895	459	372	279	324	621	1668	2280	1598	1010	3009	2639	3216	307	751	2105	3259	731	361	2	4461	8	130	34	268	38	166	773	61	213	96	1767	1653	2587
hsa-miR-29b-3p	MIMAT0000100	Endogenous1	6614.65	3	34226	105.47	13780	13287	11731	19347	6900	4960	7327	2111	1126	1114	735	949	931	869	1702	6693	5045	5346	2509	5225	4851	4589	1205	3449	15050	19027	2371	3283	3	16987	4	257	29	525	83	782	13481	837	295	86	4120	11878	7546
hsa-miR-29c-3p	MIMAT0000681	Endogenous1	862.59	2	5720	123.7	818	1087	1033	468	751	686	742	249	436	381	164	371	105	62	177	268	872	1417	418	725	875	540	251	1152	2494	2675	588	1070	2	457	6	129	12	187	24	251	2472	198	61	35	774	3878	1474
hsa-miR-300	MIMAT0004903	Endogenous1	15.35	3	40	52.75	15	9	19	27	17	14	15	14	11	15	14	15	5	10	7	9	14	10	18	9	29	10	6	7	11	15	16	14	3	7	3	3	17	9	18	14	23	8	9	10	21	12	13
hsa-miR-301a-3p	MIMAT0000688	Endogenous1	270.72	5	4625	202.79	370	394	216	119	265	484	546	226	30	32	19	46	73	58	40	159	182	426	73	177	100	4625	83	313	180	1668	147	390	5	176	10	48	19	25	17	42	1153	66	30	40	158	1303	185
hsa-miR-301a-5p	MIMAT0022696	Endogenous1	27.98	4	70	44.43	34	25	26	36	25	26	39	37	19	21	29	26	14	24	15	15	37	24	30	21	32	52	49	20	18	27	31	32	4	23	13	26	30	21	24	22	24	7	11	12	29	28	25
hsa-miR-301b-3p	MIMAT0004958	Endogenous1	36.4	4	180	84.84	21	29	34	29	22	24	35	17	16	18	12	17	8	16	16	24	22	29	17	20	27	87	23	15	10	31	16	41	7	29	10	17	20	19	18	12	17	14	10	19	23	27	18
hsa-miR-301b-5p	MIMAT0032026	Endogenous1	19.17	5	45	36.24	25	19	20	29	19	19	30	26	19	24	25	11	10	22	13	29	28	13	32	25	45	15	23	5	19	9	26	29	6	17	14	19	31	30	26	24	23	14	20	28	29	13	16
hsa-miR-302a-3p	MIMAT0000684	Endogenous1	24	3	78	67.92	20	15	20	15	16	16	23	20	14	15	12	10	15	12	14	12	28	14	18	14	26	25	17	4	15	15	17	21	3	14	10	8	20	10	13	7	22	4	11	10	13	11	14
hsa-miR-302a-5p	MIMAT0000683	Endogenous1	13.98	1	41	48.41	24	15	16	41	28	11	15	12	20	19	15	22	7	14	9	21	13	10	12	11	16	14	17	6	11	12	13	11	1	18	6	9	10	14	13	16	9	5	9	7	17	12	17
hsa-miR-302b-3p	MIMAT0000715	Endogenous1	16.79	5	45	48.45	14	10	15	19	18	19	10	12	7	18	10	12	9	14	18	13	18	12	12	10	13	20	17	8	14	9	11	11	7	14	6	17	14	13	21	12	9	5	14	11	9	18	18
hsa-miR-302c-3p	MIMAT0000717	Endogenous1	16.2	1	55	63.19	16	26	28	10	10	15	11	7	9	13	8	7	8	9	9	7	18	10	13	13	9	17	7	8	8	27	13	14	1	11	10	6	13	11	14	10	7	9	9	13	10	20	20
hsa-miR-302d-3p	MIMAT0000718	Endogenous1	16.65	1	71	110.39	47	36	49	68	61	38	13	40	32	50	61	43	10	7	9	71	23	15	1	19	15	33	35	27	20	12	26	21	10	19	9	21	9	25	5	6	27	1	8	1	21	30	29
hsa-miR-302e	MIMAT0005931	Endogenous1	13.18	2	39	61.8	9	8	8	15	12	9	8	16	13	12	10	11	4	12	6	13	7	8	6	6	9	13	17	3	8	19	9	5	5	10	8	13	12	7	8	5	12	2	5	7	9	9	14
hsa-miR-302f	MIMAT0005932	Endogenous1	20.26	3	74	68.21	12	31	22	22	24	22	18	11	13	16	12	19	7	7	16	14	10	4	17	17	10	15	13	9	10	28	7	12	3	23	4	11	26	11	15	14	34	9	14	10	13	21	18
hsa-miR-3065-3p	MIMAT0015378	Endogenous1	27.6	4	380	143.83	29	16	24	18	16	16	36	21	13	12	18	18	19	10	12	12	15	26	21	14	25	24	14	12	26	380	13	13	7	17	11	13	14	21	17	16	22	4	8	20	26	24	17
hsa-miR-3065-5p	MIMAT0015066	Endogenous1	49.58	1	488	122.34	130	97	76	145	142	91	92	53	104	91	96	105	8	1	72	83	91	60	66	78	84	66	34	18	64	488	52	75	1	85	72	57	95	72	57	74	66	69	72	62	80	83	82
hsa-miR-3074-3p	MIMAT0015027	Endogenous1	16.47	2	44	54.48	17	20	17	27	22	25	28	18	22	35	20	12	8	10	2	12	20	11	16	18	18	19	9	15	12	29	7	19	6	13	7	9	13	10	13	7	9	5	9	17	14	11	20
hsa-miR-30a-3p	MIMAT0000088	Endogenous1	65.05	6	276	89.42	217	151	90	79	67	33	250	91	44	28	18	54	23	19	36	128	90	68	71	125	49	29	30	29	173	150	43	92	6	37	17	29	17	90	12	36	141	53	26	61	134	86	110
hsa-miR-30a-5p	MIMAT0000087	Endogenous1	608.06	1	3381	120.58	3133	1982	868	396	649	518	1686	404	348	161	78	420	147	80	440	621	445	426	758	594	268	439	145	268	1447	1682	366	581	1	295	165	264	26	342	43	271	1013	315	96	170	819	628	1199
hsa-miR-30b-5p	MIMAT0000420	Endogenous1	609.31	2	5013	132.94	1737	5013	1239	1608	1480	2107	176	141	294	340	312	2631	99	42	46	117	146	151	59	152	111	929	154	597	361	1452	124	393	2	320	8	20	19	95	46	143	1029	148	130	49	519	809	583
hsa-miR-30c-5p	MIMAT0000244	Endogenous1	226.12	8	1073	107.22	490	1073	396	446	397	472	273	178	264	120	120	358	35	18	26	113	112	86	71	202	103	226	31	105	206	519	42	140	8	252	10	36	19	41	19	107	227	104	25	62	264	348	242
hsa-miR-30d-5p	MIMAT0000245	Endogenous1	1332.67	1	15083	150.47	3443	2753	1223	671	1809	1548	1318	483	560	604	336	1792	439	205	653	1237	827	880	652	899	700	7450	503	930	1510	5222	902	1459	1	991	72	402	67	414	137	657	1727	351	404	415	1753	2285	1273
hsa-miR-30e-3p	MIMAT0000693	Endogenous1	62.2	5	240	73.17	118	125	169	84	49	67	240	73	64	29	45	45	32	18	52	91	97	72	81	124	67	83	46	51	103	143	60	58	5	86	12	26	29	55	22	52	125	43	26	30	114	165	195
hsa-miR-30e-5p	MIMAT0000692	Endogenous1	369.85	9	1864	87.39	802	706	821	696	891	466	587	168	158	110	100	235	105	76	334	553	397	243	260	378	254	408	152	277	346	734	254	157	9	524	220	90	34	60	45	157	430	62	42	51	311	610	698
hsa-miR-31-5p	MIMAT0000089	Endogenous1	31.88	2	356	139.41	50	28	356	203	113	104	50	27	21	34	10	26	8	18	5	10	18	11	26	19	20	15	7	13	11	18	17	16	3	67	2	6	9	12	11	8	19	9	11	13	21	34	25
hsa-miR-3127-5p	MIMAT0014990	Endogenous1	10.74	3	56	56.84	19	24	11	12	14	20	6	11	18	10	9	14	9	11	6	9	12	7	9	8	15	11	10	7	5	9	10	11	6	13	9	10	14	8	11	18	14	12	8	8	10	9	5
hsa-miR-3130-3p	MIMAT0014994	Endogenous1	11.49	2	37	58.13	12	12	3	11	9	10	8	10	8	8	11	8	9	7	6	8	13	13	11	7	8	5	13	7	7	10	12	10	4	10	6	14	12	4	7	8	7	8	10	9	7	5	8
hsa-miR-3131	MIMAT0014996	Endogenous1	12.69	4	28	39.39	19	11	13	19	15	11	19	7	9	27	15	8	8	12	9	12	14	18	13	6	14	7	16	4	8	14	18	13	5	12	8	12	11	9	11	11	12	10	13	10	18	13	11
hsa-miR-3136-5p	MIMAT0015003	Endogenous1	36.22	3	100	59.01	59	75	54	83	72	27	46	32	38	51	40	62	7	23	16	19	24	15	29	42	31	26	13	16	27	34	18	29	5	42	11	19	18	30	14	23	33	21	29	26	20	35	23
hsa-miR-3140-3p	MIMAT0015008	Endogenous1	7.08	1	25	63.98	7	7	9	5	10	11	7	12	6	14	12	5	4	10	4	2	6	5	10	7	14	7	6	3	4	10	5	9	2	7	3	5	5	4	7	2	3	1	10	6	7	13	4
hsa-miR-3140-5p	MIMAT0019204	Endogenous1	8.2	1	20	54.77	11	12	7	14	5	6	7	5	12	6	9	8	6	10	6	7	4	10	2	4	7	9	8	4	6	8	8	4	1	14	2	4	6	11	4	6	7	6	4	5	6	6	6
hsa-miR-3144-3p	MIMAT0015015	Endogenous1	43.15	1	164	94.2	38	39	23	124	98	45	26	39	39	52	71	24	37	39	61	119	114	33	33	26	46	66	39	25	25	43	23	40	44	38	7	24	33	41	31	36	20	28	22	21	35	61	26
hsa-miR-3144-5p	MIMAT0015014	Endogenous1	14.25	4	41	53.39	5	12	13	17	19	15	7	11	17	10	9	14	8	10	12	8	16	16	11	7	15	11	11	8	9	23	10	9	8	12	6	4	6	14	9	10	21	5	9	8	6	28	16
hsa-miR-3147	MIMAT0015019	Endogenous1	23.45	5	57	39.58	21	17	23	29	24	18	35	29	25	24	19	21	8	14	8	25	15	20	27	17	28	14	27	5	17	17	20	18	9	18	12	25	27	19	19	15	22	19	15	19	29	24	24
hsa-miR-3150b-3p	MIMAT0018194	Endogenous1	9.33	1	24	57.01	9	15	20	15	15	13	22	13	15	24	11	15	4	11	2	10	17	6	7	15	15	9	6	8	7	15	14	19	1	20	3	6	14	11	8	10	11	3	15	9	8	17	5
hsa-miR-3151-5p	MIMAT0015024	Endogenous1	18.46	3	144	94.69	25	63	16	15	15	16	14	12	13	19	6	15	5	15	10	20	12	14	18	12	26	144	17	6	10	16	25	15	3	14	6	15	16	12	16	20	12	10	12	7	22	14	44
hsa-miR-3158-3p	MIMAT0015032	Endogenous1	26.43	2	112	76.76	82	69	41	58	57	49	9	20	31	112	14	64	6	4	2	13	15	13	24	23	18	10	7	9	23	58	12	11	3	15	5	8	16	28	51	22	54	7	9	9	20	49	33
hsa-miR-3161	MIMAT0015035	Endogenous1	60.72	5	180	62.68	100	120	106	131	116	107	54	49	59	125	75	107	11	25	22	37	17	47	30	54	63	41	17	22	41	78	34	37	6	73	5	15	26	59	33	35	45	26	34	32	30	57	56
hsa-miR-3164	MIMAT0015038	Endogenous1	23.92	5	96	69.56	25	27	27	34	38	26	26	16	10	37	28	19	17	16	10	14	21	12	18	22	19	17	10	10	8	22	10	15	5	26	7	11	9	22	15	12	17	10	11	13	21	19	16
hsa-miR-3168	MIMAT0015043	Endogenous1	26.69	8	66	49.56	27	27	33	41	27	23	14	27	16	38	16	20	14	17	16	23	35	22	17	28	33	14	20	10	27	15	24	29	10	28	12	13	29	29	33	22	18	20	14	17	31	13	20
hsa-miR-3179	MIMAT0015056	Endogenous1	18.29	1	102	93.83	11	12	20	22	27	12	16	15	16	17	5	11	7	10	4	8	7	11	16	13	12	10	5	5	7	9	7	10	3	15	1	5	9	7	11	9	5	5	9	13	14	7	5
hsa-miR-3180	MIMAT0018178	Endogenous1	11.14	3	27	40.78	16	16	13	14	24	17	22	5	7	27	8	12	10	11	5	11	10	13	15	9	14	14	11	3	8	12	11	16	3	10	3	3	9	8	8	5	12	3	6	9	11	15	12
hsa-miR-3180-3p	MIMAT0015058	Endogenous1	10.68	1	29	62.22	9	9	11	15	15	15	10	12	2	17	11	10	4	5	4	8	12	7	10	14	6	11	8	3	9	1	14	7	3	6	5	9	2	2	6	4	3	6	5	9	5	15	7
hsa-miR-3180-5p	MIMAT0015057	Endogenous1	17.57	2	63	54.95	18	18	10	14	26	16	21	13	19	29	12	14	8	17	7	11	18	16	12	28	15	12	8	10	17	11	18	23	2	19	5	10	10	11	10	11	6	5	15	11	16	14	9
hsa-miR-3182	MIMAT0015062	Endogenous1	14.98	1	141	98.08	21	26	26	23	13	10	11	10	13	13	10	13	8	13	8	7	12	13	11	10	9	9	11	1	12	15	14	4	3	7	8	11	8	19	5	7	17	8	7	8	11	12	22
hsa-miR-3185	MIMAT0015065	Endogenous1	18.3	3	53	64.3	28	17	16	34	34	18	21	4	12	21	18	19	12	10	9	11	13	19	11	8	14	7	8	4	8	7	11	13	4	12	6	13	7	17	14	12	10	10	3	20	12	10	11
hsa-miR-3190-3p	MIMAT0022839	Endogenous1	11.93	2	41	68.71	4	8	9	10	12	9	10	9	10	8	7	5	10	10	5	7	11	11	6	3	9	7	9	8	5	12	4	4	4	6	2	7	7	7	8	6	10	3	3	4	8	5	5
hsa-miR-3192-5p	MIMAT0015076	Endogenous1	9.15	1	35	64.83	15	13	10	5	10	4	11	6	6	15	7	2	4	17	2	3	12	6	13	11	3	10	5	5	5	8	3	12	4	9	1	4	5	8	2	8	9	7	10	7	10	7	2
hsa-miR-3195	MIMAT0015079	Endogenous1	68.83	2	511	125.03	194	152	37	75	154	76	17	20	37	420	41	136	21	13	23	31	31	35	21	38	26	20	22	11	11	66	12	76	2	25	15	9	53	28	146	60	22	18	22	29	31	27	36
hsa-miR-3196	MIMAT0015080	Endogenous1	13.33	3	44	52.9	15	9	9	29	16	18	20	12	13	24	16	13	6	13	9	12	9	12	10	10	17	10	5	12	13	8	11	13	3	12	3	8	11	7	14	5	15	4	14	14	10	8	9
hsa-miR-32-5p	MIMAT0000090	Endogenous1	308.89	4	1507	101.08	313	655	287	374	180	470	582	206	38	35	40	75	182	40	132	625	431	435	244	680	343	477	207	671	406	1338	392	258	4	424	4	21	14	20	41	112	125	11	14	31	150	1163	490
hsa-miR-3202	MIMAT0015089	Endogenous1	16.56	2	97	71.02	20	15	17	22	19	21	23	17	25	34	16	23	14	12	8	12	13	16	17	9	20	10	3	8	8	11	4	13	4	15	6	6	16	17	6	8	15	10	13	13	7	7	8
hsa-miR-320a	MIMAT0000510	Endogenous1	35.41	3	247	94.86	153	108	55	125	85	42	23	20	40	73	44	247	7	14	16	18	27	17	21	15	31	27	13	11	28	118	15	21	3	30	16	14	13	23	19	28	26	7	31	24	17	38	32
hsa-miR-320b	MIMAT0005792	Endogenous1	24.3	2	80	61.98	34	44	38	29	32	30	20	20	20	33	27	33	3	13	7	19	9	17	18	29	18	17	6	3	11	21	17	20	2	33	3	8	8	17	10	16	25	12	24	16	16	21	21
hsa-miR-320c	MIMAT0005793	Endogenous1	17.3	1	71	66.6	26	18	15	25	22	14	14	17	8	20	23	15	5	12	12	11	10	11	9	18	15	21	5	15	18	22	7	18	3	13	8	4	7	13	8	12	14	12	7	10	8	22	11
hsa-miR-320d	MIMAT0006764	Endogenous1	28.58	1	170	78.86	87	30	35	36	40	21	34	24	18	33	17	89	11	16	43	51	17	7	29	34	26	18	8	10	16	68	11	24	1	33	9	8	11	16	20	21	19	7	39	30	20	40	25
hsa-miR-320e	MIMAT0015072	Endogenous1	358.65	4	2586	118.17	1153	1032	444	905	2113	469	193	113	371	920	236	1022	194	63	551	256	82	125	113	226	153	145	130	180	56	308	106	115	4	185	481	121	264	146	252	207	110	42	190	76	449	181	385
hsa-miR-323a-3p	MIMAT0000755	Endogenous1	80.34	2	4042	514.34	24	65	22	49	22	26	11	15	34	35	29	23	10	22	17	16	19	78	14	11	22	4042	14	16	18	65	14	19	2	29	14	13	16	25	30	46	12	12	21	19	38	124	54
hsa-miR-323a-5p	MIMAT0004696	Endogenous1	8.71	1	28	66	14	11	14	9	2	3	5	8	4	14	7	9	6	7	6	11	3	2	8	8	8	6	2	1	5	10	10	2	1	11	1	2	6	4	7	7	11	3	5	4	5	6	6
hsa-miR-323b-3p	MIMAT0015050	Endogenous1	26.82	5	88	54.12	20	30	21	20	34	38	18	25	25	34	24	20	13	26	17	27	19	16	23	27	32	40	21	16	15	22	11	41	10	26	10	15	16	11	19	14	19	13	20	19	26	15	22
hsa-miR-323b-5p	MIMAT0001630	Endogenous1	9.14	2	33	59.44	8	8	7	10	5	4	5	4	5	14	8	5	4	13	6	9	5	14	11	2	9	15	9	3	3	9	11	13	4	3	3	8	4	10	9	3	4	8	7	7	9	9	10
hsa-miR-324-3p	MIMAT0000762	Endogenous1	35.59	8	88	49.61	57	39	47	50	88	56	51	27	38	41	24	35	12	24	20	21	29	21	38	20	38	26	27	8	20	32	34	33	9	20	11	19	22	27	27	21	38	18	24	20	36	20	31
hsa-miR-324-5p	MIMAT0000761	Endogenous1	273.56	2	1783	102.69	649	401	370	383	742	500	1025	261	334	189	211	333	70	53	145	650	225	443	124	251	267	1245	131	262	321	1783	246	244	2	449	2	58	12	129	32	110	510	78	101	104	196	503	276
hsa-miR-325	MIMAT0000771	Endogenous1	14.98	4	43	45.93	16	13	17	27	11	8	7	21	19	15	16	19	4	13	6	14	15	8	15	7	14	8	10	9	10	11	11	10	9	16	5	12	11	13	15	7	14	13	14	16	14	21	19
hsa-miR-326	MIMAT0000756	Endogenous1	18.3	2	71	67.63	23	16	27	18	35	19	15	12	19	32	13	15	3	19	9	8	18	14	14	23	14	21	3	7	9	22	12	24	3	10	3	2	11	15	6	10	10	12	13	11	22	25	9
hsa-miR-328-3p	MIMAT0000752	Endogenous1	20.36	1	82	72.06	20	21	16	37	35	21	21	17	24	31	30	44	4	18	8	10	17	20	11	18	11	12	7	4	14	31	13	27	1	19	5	7	9	11	9	7	12	8	15	15	10	25	15
hsa-miR-328-5p	MIMAT0026486	Endogenous1	18.35	3	68	56.73	18	12	16	16	12	16	17	27	16	19	24	8	10	20	13	17	12	18	15	14	21	12	23	4	16	9	20	16	3	18	3	19	18	14	14	14	19	12	10	12	17	7	18
hsa-miR-329-3p	MIMAT0001629	Endogenous1	24.68	1	554	230.46	12	14	11	29	24	15	12	18	13	17	14	11	8	14	5	5	9	20	10	18	21	554	4	7	5	18	7	11	4	13	4	5	8	6	9	12	9	4	12	17	15	21	16
hsa-miR-329-5p	MIMAT0026555	Endogenous1	7.79	2	18	45.65	9	7	14	16	14	9	13	4	13	10	10	16	7	6	8	6	12	8	8	6	10	18	5	3	6	13	9	15	2	6	4	8	14	8	11	4	7	6	5	6	8	10	9
hsa-miR-330-3p	MIMAT0000751	Endogenous1	18.68	2	84	65.81	19	26	15	30	21	16	16	15	15	23	13	6	11	11	14	17	18	16	14	16	21	75	11	2	19	38	15	22	4	17	8	9	6	11	15	10	13	10	10	9	11	20	17
hsa-miR-330-5p	MIMAT0004693	Endogenous1	18.16	3	53	57.13	25	11	17	17	24	16	13	14	7	20	11	7	7	15	12	15	11	15	7	19	20	40	18	8	10	29	12	11	3	18	4	5	9	11	16	13	18	7	6	9	16	19	12
hsa-miR-331-3p	MIMAT0000760	Endogenous1	190.89	1	1620	128.06	192	283	206	430	163	121	113	30	604	310	171	280	29	13	26	107	107	200	39	77	103	346	83	185	68	398	89	159	1	73	5	63	20	102	44	103	183	43	44	62	64	150	104
hsa-miR-331-5p	MIMAT0004700	Endogenous1	12.26	1	39	67.54	13	8	9	18	12	9	9	5	10	14	8	8	8	7	7	6	7	7	7	7	12	12	3	3	10	13	7	11	4	11	4	4	7	3	7	6	2	7	3	7	11	7	15
hsa-miR-335-5p	MIMAT0000765	Endogenous1	85.56	5	577	104.23	76	75	257	254	577	104	39	29	24	27	41	46	56	35	13	20	37	40	81	74	174	223	32	49	54	136	28	25	5	126	7	24	18	31	21	27	111	15	30	24	115	72	168
hsa-miR-337-3p	MIMAT0000754	Endogenous1	53.83	1	915	174.05	64	40	52	68	59	46	45	33	30	35	53	32	18	16	13	26	38	34	31	30	76	915	30	17	46	51	32	16	1	24	19	19	31	17	20	20	34	21	15	24	94	31	75
hsa-miR-337-5p	MIMAT0004695	Endogenous1	65.9	8	883	145.36	45	41	64	56	89	30	46	39	38	29	17	23	17	28	22	23	57	43	21	35	68	883	27	36	36	47	37	19	8	30	11	20	21	24	19	27	53	17	21	25	106	50	158
hsa-miR-338-5p	MIMAT0004701	Endogenous1	23.08	4	67	54.55	18	14	22	29	17	12	23	27	14	25	16	10	14	18	11	10	16	20	25	15	19	15	21	4	29	6	20	14	4	17	8	18	19	12	13	25	10	9	12	17	20	22	23
hsa-miR-339-3p	MIMAT0004702	Endogenous1	19.51	1	75	73.47	21	16	27	20	15	14	24	11	12	14	14	11	9	1	10	9	15	17	15	12	21	19	17	4	10	68	11	7	1	12	1	8	4	7	7	7	14	4	12	10	13	32	20
hsa-miR-339-5p	MIMAT0000764	Endogenous1	19.83	3	96	74.83	36	31	28	44	34	22	14	5	21	96	9	31	4	5	15	13	16	14	14	13	10	16	11	5	11	63	14	7	3	20	10	9	3	20	5	7	15	7	7	9	23	29	16
hsa-miR-33a-5p	MIMAT0000091	Endogenous1	42.15	2	155	73.77	32	24	68	32	19	48	135	30	14	22	17	18	16	18	21	44	63	102	75	92	37	120	17	33	36	155	32	17	2	73	4	10	14	16	9	27	56	17	8	11	23	88	41
hsa-miR-33b-5p	MIMAT0003301	Endogenous1	31.2	3	81	59.53	20	20	23	26	18	20	35	19	23	17	22	17	11	18	15	18	34	21	24	18	44	10	33	13	15	30	29	15	3	19	7	23	16	19	15	15	35	19	21	23	27	21	19
hsa-miR-340-5p	MIMAT0004692	Endogenous1	247.36	4	1509	101.29	303	469	239	133	439	528	571	151	134	158	99	275	60	31	56	42	125	104	95	238	141	452	117	272	137	410	140	340	4	388	10	10	14	93	29	62	462	24	92	73	145	542	226
hsa-miR-342-3p	MIMAT0000753	Endogenous1	3562.86	1	74047	245.3	769	1148	1083	1004	1036	1262	632	313	7557	5837	3071	7167	236	63	162	208	1588	1774	186	698	856	2636	338	739	13436	74047	2364	3825	1	625	5	91	265	618	213	897	6734	1093	323	391	2240	4767	1165
hsa-miR-342-5p	MIMAT0004694	Endogenous1	54.35	3	573	142.65	41	39	40	49	47	28	28	12	93	150	83	94	13	20	12	14	36	53	18	28	27	18	15	21	99	573	48	39	3	29	6	15	14	33	9	16	69	23	20	14	22	77	33
hsa-miR-345-3p	MIMAT0022698	Endogenous1	23.82	5	69	58.62	15	16	23	12	16	14	22	24	15	21	23	8	14	17	20	13	25	14	19	13	27	17	17	6	17	16	17	15	6	17	9	12	23	10	23	16	24	21	15	19	25	22	23
hsa-miR-345-5p	MIMAT0000772	Endogenous1	33.56	1	115	71.66	68	105	71	50	82	68	34	22	37	47	28	41	5	23	11	17	23	28	23	25	20	36	6	22	15	52	13	47	5	35	1	5	10	13	14	6	28	8	17	20	15	55	21
hsa-miR-346	MIMAT0000773	Endogenous1	15.55	3	45	58.54	12	13	11	20	9	9	13	15	15	25	14	10	8	13	7	11	10	8	11	10	10	16	11	6	11	10	19	13	4	5	11	11	8	12	12	9	17	7	15	9	15	4	12
hsa-miR-34a-5p	MIMAT0000255	Endogenous1	892.79	6	5200	119.82	1492	1706	1553	669	389	177	1035	339	1092	706	186	997	157	50	292	626	859	1248	419	860	814	340	330	637	760	5200	406	333	6	773	14	99	24	195	73	446	1073	259	60	98	1049	2976	1241
hsa-miR-34b-3p	MIMAT0004676	Endogenous1	14.66	1	46	71.48	11	8	11	3	5	6	18	13	12	14	4	6	7	6	6	8	13	8	13	14	6	6	8	6	7	11	14	5	2	10	3	5	9	7	10	12	12	6	1	9	6	16	20
hsa-miR-34c-3p	MIMAT0004677	Endogenous1	17.23	4	46	63.52	21	14	18	25	22	13	20	6	17	17	12	11	6	8	6	5	14	10	12	17	12	8	10	7	10	8	11	11	4	10	5	6	5	5	12	8	7	6	7	10	12	19	8
hsa-miR-34c-5p	MIMAT0000686	Endogenous1	38.05	2	208	98.11	35	16	18	19	34	19	26	13	27	22	14	17	14	16	9	10	49	52	21	31	48	50	11	5	92	77	17	25	5	27	7	6	9	19	7	13	39	8	17	15	54	68	62
hsa-miR-3605-3p	MIMAT0017982	Endogenous1	9.06	2	22	46.76	10	13	9	8	6	12	7	8	10	9	21	7	9	9	7	13	9	8	8	6	10	8	6	2	3	15	10	4	3	3	4	9	4	6	9	7	5	10	10	7	12	8	6
hsa-miR-3605-5p	MIMAT0017981	Endogenous1	20.94	6	60	48.28	18	18	16	25	13	18	21	25	16	17	16	17	15	18	9	16	25	14	26	16	32	11	21	8	19	17	23	19	9	7	8	16	24	11	10	11	24	6	9	17	31	16	16
hsa-miR-361-3p	MIMAT0004682	Endogenous1	171.29	2	689	89.92	398	207	216	244	186	121	178	82	162	204	97	86	93	25	59	116	145	354	120	189	148	445	64	106	114	286	108	94	2	121	8	25	20	138	45	177	130	89	60	65	164	319	255
hsa-miR-361-5p	MIMAT0000703	Endogenous1	452.29	1	3131	103.3	1516	1273	612	369	939	909	536	216	932	615	345	722	89	26	81	270	198	343	191	380	388	1430	130	172	304	1204	175	214	1	678	55	128	34	179	46	205	422	144	140	154	483	665	659
hsa-miR-3613-3p	MIMAT0017991	Endogenous1	18.5	4	35	37.33	26	21	22	33	34	25	27	28	12	20	30	15	10	9	13	28	26	17	24	19	35	10	23	9	18	16	26	14	7	14	9	18	22	17	16	27	24	9	22	21	23	17	23
hsa-miR-3613-5p	MIMAT0017990	Endogenous1	12.84	2	43	66.19	10	8	8	13	8	11	5	9	10	16	14	8	5	7	5	15	10	12	7	7	4	8	9	2	12	6	13	10	4	9	5	8	5	3	7	10	11	4	10	4	15	6	4
hsa-miR-3614-3p	MIMAT0017993	Endogenous1	25.82	1	731	287.86	11	11	17	12	19	10	18	12	10	22	8	10	5	13	9	6	9	11	14	15	15	9	7	5	4	9	12	21	2	9	1	4	6	13	12	7	14	4	9	11	9	11	8
hsa-miR-3614-5p	MIMAT0017992	Endogenous1	27.68	3	80	64.38	28	9	25	23	16	20	32	21	10	18	25	14	13	17	11	16	19	30	21	13	31	20	24	3	27	15	23	17	8	13	12	17	27	20	18	15	14	16	8	22	29	16	22
hsa-miR-3615	MIMAT0017994	Endogenous1	13.71	2	38	47.05	11	5	15	14	11	18	16	8	13	14	19	7	5	16	8	15	20	14	17	8	17	16	14	2	15	13	15	15	4	6	5	5	12	10	14	9	11	4	14	6	18	12	9
hsa-miR-362-3p	MIMAT0004683	Endogenous1	51.57	1	302	94.59	86	214	151	171	35	54	97	44	9	15	10	14	30	8	28	74	55	56	32	104	42	72	27	64	50	45	35	29	1	105	4	8	9	7	9	18	30	3	7	8	39	98	56
hsa-miR-362-5p	MIMAT0000705	Endogenous1	97.57	3	535	83.1	258	256	214	244	144	92	169	97	37	45	32	32	34	36	100	370	130	113	109	184	100	265	71	109	45	49	58	113	3	166	10	17	27	34	24	26	78	13	39	50	59	92	94
hsa-miR-363-3p	MIMAT0000707	Endogenous1	154.07	6	2030	151.89	234	272	56	63	67	55	85	50	41	69	57	46	21	27	32	161	50	115	89	248	152	243	181	307	50	106	39	80	6	57	9	35	24	64	26	56	158	24	26	65	87	626	84
hsa-miR-363-5p	MIMAT0003385	Endogenous1	17.67	2	52	54.28	27	19	16	16	28	19	22	24	17	41	22	20	6	13	9	10	16	14	21	14	17	26	2	8	12	12	13	21	3	18	13	4	10	10	21	9	13	10	12	16	13	11	13
hsa-miR-365a-3p+hsa-miR-365b-3p	MIMAT0000710	Endogenous1	849.05	5	7320	130.49	870	4145	783	982	1855	461	386	229	1793	638	1338	2653	108	40	41	58	132	275	126	286	569	573	164	770	363	1645	200	947	5	539	5	36	88	359	62	163	1164	173	400	414	783	1987	727
hsa-miR-365b-5p	MIMAT0022833	Endogenous1	16.96	4	80	72.93	23	18	13	17	23	13	18	15	13	18	13	16	9	13	7	13	7	8	17	17	14	13	4	16	7	10	8	16	4	14	4	4	6	10	10	9	10	4	10	13	9	14	11
hsa-miR-367-3p	MIMAT0000719	Endogenous1	21.79	2	82	73.39	8	11	23	21	23	26	22	19	12	22	18	15	11	16	9	12	10	15	13	15	21	14	10	11	11	15	7	20	5	18	5	2	8	8	12	11	10	8	14	13	11	15	12
hsa-miR-369-3p	MIMAT0000721	Endogenous1	25.5	6	116	63.63	17	19	26	27	23	15	26	22	17	17	20	16	8	20	11	9	22	19	16	24	37	116	26	6	23	12	24	16	6	17	12	15	24	17	14	17	26	8	9	12	23	13	20
hsa-miR-369-5p	MIMAT0001621	Endogenous1	16.11	3	47	55.7	10	12	17	18	13	17	18	23	5	14	8	14	11	13	8	17	21	11	10	9	28	10	15	7	17	12	11	14	3	16	4	10	17	12	13	10	16	9	9	11	12	14	8
hsa-miR-3690	MIMAT0018119	Endogenous1	19.01	5	56	46.97	31	16	18	25	30	27	21	24	16	31	24	22	9	11	9	15	14	9	12	18	21	16	9	7	12	13	17	19	5	18	6	7	11	19	14	11	15	10	15	17	16	17	10
hsa-miR-370-3p	MIMAT0000722	Endogenous1	37.74	6	153	70.25	28	26	24	31	33	29	25	31	32	32	27	19	11	12	20	18	39	27	15	26	41	153	32	12	22	27	17	28	6	15	11	23	25	35	11	19	25	17	23	27	41	25	35
hsa-miR-370-5p	MIMAT0026483	Endogenous1	14.91	2	47	53.6	12	13	20	15	24	13	15	9	18	22	33	12	3	17	8	8	14	11	21	21	18	19	4	9	16	11	10	18	2	17	2	5	6	13	10	5	11	8	16	16	18	19	8
hsa-miR-371a-5p	MIMAT0004687	Endogenous1	25.09	1	525	218.7	90	89	1	1	9	14	15	12	20	26	7	27	13	8	5	6	9	8	6	9	1	7	9	4	4	17	8	9	2	9	17	12	16	6	11	5	3	11	13	12	11	9	16
hsa-miR-371b-5p	MIMAT0019892	Endogenous1	12.05	1	27	47.1	13	9	12	10	15	10	16	9	10	17	16	5	5	9	6	14	20	5	10	5	11	6	6	1	10	8	10	12	1	7	4	9	8	13	8	7	10	13	9	11	11	11	12
hsa-miR-372-3p	MIMAT0000724	Endogenous1	29.84	2	745	340.38	691	745	10	13	15	15	8	3	10	10	11	6	8	8	9	7	7	7	16	14	8	13	7	4	9	9	15	14	2	9	4	7	7	10	3	7	16	11	11	7	9	13	6
hsa-miR-373-3p	MIMAT0000726	Endogenous1	28.16	1	733	365.64	723	733	14	13	22	13	8	9	11	9	14	8	2	6	7	10	11	8	7	6	4	26	7	4	8	13	12	8	1	12	5	10	8	3	8	11	15	7	5	7	9	15	10
hsa-miR-374a-3p	MIMAT0004688	Endogenous1	10.78	1	27	47.11	14	17	12	16	10	15	7	13	8	20	15	13	4	6	5	12	17	9	15	8	11	9	7	7	7	18	18	15	3	6	5	13	4	10	10	9	12	8	5	8	8	11	6
hsa-miR-374a-5p	MIMAT0000727	Endogenous1	1297.55	4	7076	101.03	1362	2705	1361	816	1424	2473	1937	645	217	121	141	291	400	93	348	425	1212	1480	1038	2539	1231	1768	696	1965	893	1478	1367	1625	11	1768	4	78	28	136	36	555	2399	341	81	79	1528	2978	3724
hsa-miR-374b-5p	MIMAT0004955	Endogenous1	254.12	4	1215	102.88	539	1043	324	242	413	655	307	112	192	136	86	158	35	27	44	56	110	177	124	321	182	397	112	266	97	256	166	291	4	260	11	22	21	61	24	113	180	41	31	43	188	522	315
hsa-miR-374c-5p	MIMAT0018443	Endogenous1	46.46	1	145	65.78	74	70	86	93	75	58	49	24	44	56	42	77	3	22	13	23	31	30	28	48	47	24	8	12	36	47	21	33	1	66	4	22	22	46	17	29	37	16	30	25	28	41	35
hsa-miR-375	MIMAT0000728	Endogenous1	135.71	4	2765	246.44	44	18	29	28	27	17	17	10	385	429	494	576	12	20	7	7	15	45	16	16	226	1063	26	68	72	2765	28	107	4	40	5	9	11	59	28	26	91	49	17	7	38	293	55
hsa-miR-376a-2-5p	MIMAT0022928	Endogenous1	10.27	1	27	49.21	27	25	18	11	17	7	17	12	7	10	12	9	4	6	8	12	15	13	16	14	4	16	9	6	6	7	9	8	1	16	4	9	8	7	18	7	9	4	14	5	5	23	8
hsa-miR-376a-3p	MIMAT0000729	Endogenous1	432.75	9	19528	459.76	180	232	326	171	376	214	298	77	108	93	35	72	99	36	108	66	362	214	82	328	359	19528	79	174	202	275	155	61	9	159	20	31	29	50	44	83	168	26	62	48	702	518	830
hsa-miR-376b-3p	MIMAT0002172	Endogenous1	14.7	1	124	95.3	15	10	17	21	21	16	14	6	10	13	7	4	6	5	10	11	8	7	5	5	12	124	7	6	5	15	6	9	1	11	2	9	8	6	10	8	8	5	7	9	13	8	20
hsa-miR-376c-3p	MIMAT0000720	Endogenous1	109.14	3	3011	287.34	90	126	149	104	178	109	72	27	56	29	21	43	23	14	23	24	72	36	19	63	76	3011	32	26	61	120	27	26	3	46	13	11	12	8	11	43	57	4	27	22	162	193	228
hsa-miR-376c-5p	MIMAT0022861	Endogenous1	17.34	1	51	59.46	12	14	17	26	13	19	17	20	17	11	15	7	13	15	6	12	17	17	20	19	20	9	15	6	14	11	14	8	1	13	5	10	16	11	6	8	18	9	8	11	21	12	19
hsa-miR-377-3p	MIMAT0000730	Endogenous1	104.97	5	5881	569.46	25	27	27	24	31	21	68	26	26	19	13	17	20	13	17	23	71	84	17	87	84	5881	20	37	43	67	45	13	6	31	8	12	11	10	12	32	25	11	5	18	103	148	114
hsa-miR-378b	MIMAT0014999	Endogenous1	46.01	5	1735	382.93	91	23	16	34	21	17	19	19	27	67	23	26	15	19	14	25	18	14	9	16	19	11	16	21	23	47	18	17	7	15	14	9	14	9	21	20	14	9	9	8	12	15	16
hsa-miR-378c	MIMAT0016847	Endogenous1	15.77	2	45	61.26	10	10	8	25	10	14	7	5	13	17	10	7	8	13	7	13	9	8	9	6	15	11	10	2	5	17	12	10	3	15	8	6	4	5	13	17	11	12	12	11	18	7	7
hsa-miR-378d	MIMAT0018926	Endogenous1	35.25	9	230	79.22	29	20	45	39	37	37	37	35	15	34	19	17	16	24	23	27	40	26	15	28	31	21	16	10	26	18	22	30	9	25	9	15	24	16	13	13	27	13	14	16	38	15	29
hsa-miR-378e	MIMAT0018927	Endogenous1	13.33	1	252	323.18	252	239	101	71	82	133	1	1	1	107	101	107	1	1	1	1	1	1	1	1	1	1	1	1	1	1	1	1	1	1	1	1	1	1	1	1	1	1	1	1	1	1	1
hsa-miR-378f	MIMAT0018932	Endogenous1	54.93	9	1080	201.32	34	31	29	33	36	24	27	29	32	39	35	28	13	12	18	39	33	31	24	24	45	19	30	21	21	60	37	32	14	27	13	25	36	20	21	20	18	13	12	24	30	36	21
hsa-miR-378g	MIMAT0018937	Endogenous1	76.14	1	574	98.3	112	88	144	127	110	51	167	66	26	29	26	18	73	30	64	63	61	60	157	141	103	48	51	65	37	39	39	34	1	120	12	28	16	21	19	34	48	22	21	55	146	99	87
hsa-miR-378h	MIMAT0018984	Endogenous1	40.05	3	259	81.37	28	27	21	36	24	26	37	29	25	29	42	28	25	22	22	24	31	15	34	22	35	26	32	10	14	19	26	32	3	15	18	23	26	23	25	19	24	17	10	29	29	14	29
hsa-miR-378i	MIMAT0019074	Endogenous1	199.1	4	1585	103.15	369	295	618	514	587	225	632	239	63	75	63	54	246	71	410	318	338	155	518	410	428	149	171	189	111	133	117	55	4	496	35	77	26	56	42	137	197	101	103	160	508	295	386
hsa-miR-379-5p	MIMAT0000733	Endogenous1	151.01	4	6226	418.25	175	75	88	76	106	40	87	40	45	48	31	30	38	7	32	40	148	185	38	80	115	6226	33	51	51	127	61	26	4	59	12	27	15	35	31	59	48	18	22	30	163	245	181
hsa-miR-380-3p	MIMAT0000735	Endogenous1	14.89	2	49	66.96	11	5	11	16	10	7	11	7	9	10	18	7	10	6	4	7	16	8	9	10	6	8	11	3	12	19	12	14	4	8	6	12	8	11	11	5	13	8	8	10	13	12	9
hsa-miR-381-3p	MIMAT0000736	Endogenous1	31.79	3	711	232.85	17	28	26	22	35	13	23	12	12	16	7	19	7	5	11	16	24	25	6	24	22	711	8	9	14	41	14	7	3	18	6	9	5	6	6	20	18	4	11	9	43	73	36
hsa-miR-381-5p	MIMAT0022862	Endogenous1	25.88	3	114	87.03	15	19	14	12	22	13	22	16	17	23	19	9	8	30	9	9	17	14	12	16	14	114	10	14	9	16	8	24	5	15	6	4	15	12	12	8	15	11	8	15	23	17	12
hsa-miR-382-3p	MIMAT0022697	Endogenous1	7.45	1	26	72.39	8	16	15	26	21	13	10	14	13	18	8	13	12	7	8	11	15	8	11	10	6	21	12	6	4	15	12	11	6	9	6	9	4	10	11	12	13	13	9	9	18	6	10
hsa-miR-382-5p	MIMAT0000737	Endogenous1	160.01	2	6128	390.78	80	69	87	70	166	40	52	27	110	50	37	54	48	17	45	37	113	137	30	74	111	6128	39	54	47	124	45	28	5	65	2	8	14	52	18	52	62	14	60	58	182	246	316
hsa-miR-383-5p	MIMAT0000738	Endogenous1	16.18	4	57	61.4	19	28	14	27	30	19	16	14	9	29	21	12	5	18	9	13	11	16	21	13	14	16	4	9	7	11	9	20	6	12	5	5	13	10	12	5	12	4	12	11	8	16	7
hsa-miR-384	MIMAT0001075	Endogenous1	16.03	2	62	57.95	19	13	12	11	23	21	18	6	17	22	17	12	13	20	10	12	16	6	18	23	17	20	9	7	15	13	9	27	2	10	10	7	5	11	15	10	15	5	10	13	11	22	9
hsa-miR-3916	MIMAT0018190	Endogenous1	21.68	2	107	79.46	23	14	14	11	14	10	13	16	14	14	11	17	5	10	12	10	16	17	10	19	24	10	15	9	11	9	16	21	2	18	4	7	9	13	13	18	7	2	6	8	14	10	13
hsa-miR-3918	MIMAT0018192	Endogenous1	19.62	1	90	80.21	15	12	12	12	27	14	19	11	19	19	14	14	4	17	6	10	9	11	13	18	19	10	14	5	9	15	6	15	3	16	3	4	11	15	7	13	14	4	5	13	16	7	4
hsa-miR-3928-3p	MIMAT0018205	Endogenous1	15.62	4	40	38	19	19	21	25	23	22	14	16	15	18	18	19	16	7	12	18	18	19	16	20	20	14	9	7	14	19	17	20	7	13	9	10	9	16	19	11	24	8	15	11	15	20	15
hsa-miR-3934-5p	MIMAT0018349	Endogenous1	13.28	4	29	38.96	17	19	21	21	25	22	17	11	19	21	18	14	10	8	12	16	15	11	12	14	12	13	12	7	10	12	15	10	4	17	8	7	11	9	11	14	16	6	6	9	14	16	11
hsa-miR-409-3p	MIMAT0001639	Endogenous1	63.1	1	1316	218.53	68	49	83	55	157	64	26	18	89	74	61	58	15	21	13	13	30	24	19	36	47	1316	7	23	15	41	12	14	1	40	3	10	14	26	8	19	23	5	43	44	73	58	79
hsa-miR-409-5p	MIMAT0001638	Endogenous1	16.55	1	570	347.91	11	8	12	23	12	9	9	4	3	6	6	7	7	8	3	7	11	12	4	4	10	570	3	6	7	10	7	3	1	6	6	2	1	9	11	2	7	2	4	9	14	11	6
hsa-miR-410-3p	MIMAT0002171	Endogenous1	20.16	3	240	125.97	19	29	19	31	23	16	10	6	6	16	4	14	8	5	11	15	14	8	9	14	11	240	10	3	8	13	11	10	4	17	6	12	12	7	14	9	6	3	12	6	15	12	15
hsa-miR-411-5p	MIMAT0003329	Endogenous1	52.29	2	895	186.45	37	40	36	26	43	30	23	19	30	24	21	24	11	8	9	10	44	46	21	25	28	895	17	17	32	37	20	12	2	22	8	9	17	13	11	13	32	9	17	8	57	80	43
hsa-miR-412-3p	MIMAT0002170	Endogenous1	16.57	2	52	53.82	13	14	21	23	12	10	15	18	13	21	18	8	3	10	8	12	20	12	20	7	23	12	16	7	8	11	13	13	2	15	10	11	18	8	19	10	13	9	11	23	17	12	15
hsa-miR-421	MIMAT0003339	Endogenous1	117.59	8	1228	115.95	423	180	88	63	222	103	197	99	101	119	63	92	22	27	111	47	68	75	98	135	144	269	75	92	50	73	105	226	8	92	280	34	32	43	38	57	129	25	96	44	128	106	83
hsa-miR-422a	MIMAT0001339	Endogenous1	11.44	1	428	441.46	1	74	32	428	1	1	1	1	51	1	81	54	1	1	1	1	1	1	1	1	1	1	1	1	1	1	1	1	1	1	1	1	1	1	1	1	1	1	1	1	1	1	1
hsa-miR-423-3p	MIMAT0001340	Endogenous1	119.3	7	671	101.21	272	229	162	182	181	112	114	34	361	413	166	138	16	16	29	59	54	69	55	114	85	89	34	79	30	244	32	133	7	104	10	9	21	96	50	88	134	37	47	47	52	195	99
hsa-miR-423-5p	MIMAT0004748	Endogenous1	446.2	3	4481	127.23	767	605	406	851	925	333	193	115	867	1740	399	406	65	99	126	143	139	114	155	201	323	153	111	204	174	391	214	421	3	273	59	24	92	338	300	665	411	95	140	151	324	460	393
hsa-miR-424-5p	MIMAT0001341	Endogenous1	317.59	2	2096	123.04	279	193	241	49	255	245	367	142	53	28	38	14	372	31	253	217	2096	330	262	813	502	261	611	598	292	301	570	439	2	193	4	37	18	86	14	14	620	15	38	29	1036	120	1481
hsa-miR-425-5p	MIMAT0003393	Endogenous1	216.68	1	2646	154.73	153	190	223	276	98	97	305	97	435	409	143	394	15	17	50	150	89	396	67	234	296	971	82	180	89	594	113	418	1	151	2	62	8	83	33	164	85	20	27	91	88	2646	58
hsa-miR-4284	MIMAT0016915	Endogenous1	108.35	6	869	111.16	268	106	127	240	247	112	66	51	133	390	55	246	25	48	30	49	44	35	42	53	66	43	70	25	30	67	99	121	6	68	10	28	94	116	26	74	59	62	43	40	119	54	35
hsa-miR-4286	MIMAT0016916	Endogenous1	6945.32	6	85082	177.57	35971	4511	31909	21916	31137	1757	33225	15055	37209	4616	1468	8510	466	76	5302	3224	5508	5573	7042	679	28864	1054	2138	1168	2092	2754	5846	415	6	2209	2249	1264	687	1728	1507	3954	20208	5410	10704	914	5543	2285	10818
hsa-miR-429	MIMAT0001536	Endogenous1	157.19	1	1029	124.72	200	621	304	278	182	209	172	74	54	66	66	210	11	19	31	36	30	52	52	85	31	228	44	86	168	904	53	157	4	274	4	12	13	20	28	82	295	24	24	14	53	211	131
hsa-miR-431-5p	MIMAT0001625	Endogenous1	40.28	1	2120	533.53	21	14	14	25	39	16	22	10	18	19	13	15	5	25	7	10	15	10	14	17	14	2120	10	10	8	17	13	11	5	11	4	3	6	4	7	7	13	3	14	14	24	16	15
hsa-miR-432-5p	MIMAT0002814	Endogenous1	32.31	1	1424	445.26	30	13	21	28	38	20	11	8	22	20	22	22	14	5	8	13	30	35	14	19	21	1424	14	9	10	19	12	16	1	13	7	11	7	17	11	17	10	8	17	30	12	38	16
hsa-miR-433-3p	MIMAT0001627	Endogenous1	35.03	3	1684	488.57	20	23	13	30	19	7	17	12	13	29	15	16	5	11	9	12	11	21	11	5	9	1684	7	4	12	27	7	18	3	5	6	10	6	10	8	10	10	15	8	14	18	39	18
hsa-miR-433-5p	MIMAT0026554	Endogenous1	14.16	3	43	52.92	12	23	12	17	14	15	16	14	8	16	12	9	7	7	4	11	20	12	6	8	16	23	9	6	13	25	8	8	7	10	11	13	7	14	5	15	12	10	6	12	20	11	14
hsa-miR-4421	MIMAT0018934	Endogenous1	17.72	5	49	47.2	17	21	16	20	30	19	16	14	25	19	16	17	12	20	8	10	19	13	12	25	28	16	7	12	23	6	14	27	5	14	14	7	16	9	20	16	13	9	20	14	20	18	13
hsa-miR-4425	MIMAT0018940	Endogenous1	6.92	1	18	64.75	13	14	8	13	10	12	15	13	12	10	18	14	10	10	8	12	15	7	11	8	11	10	15	1	17	7	11	8	5	9	7	7	12	11	4	9	3	7	12	5	11	6	7
hsa-miR-4431	MIMAT0018947	Endogenous1	9.22	1	26	60.25	5	8	2	14	8	11	16	8	7	15	9	10	10	7	13	6	11	12	5	2	11	8	8	1	2	4	6	6	2	6	4	5	3	11	6	8	4	6	7	6	7	9	4
hsa-miR-4435	MIMAT0018951	Endogenous1	24.39	2	109	69.02	15	23	24	32	35	33	21	17	27	28	32	20	5	21	9	14	18	15	17	11	25	16	11	5	12	19	9	23	4	19	4	9	16	16	9	12	14	3	15	17	20	23	12
hsa-miR-4443	MIMAT0018961	Endogenous1	70.73	2	314	80.18	37	87	98	122	114	67	66	37	118	226	191	188	11	21	142	218	45	154	89	108	46	46	13	47	60	138	51	82	2	314	57	58	43	119	32	64	55	61	34	155	39	177	118
hsa-miR-4448	MIMAT0018967	Endogenous1	22.75	1	174	116.89	73	35	32	174	102	49	10	8	14	24	15	30	6	8	5	8	11	12	13	15	15	8	11	1	7	8	14	12	2	22	2	5	19	17	10	12	8	14	8	6	10	8	7
hsa-miR-4451	MIMAT0018973	Endogenous1	23.35	1	380	170.94	9	13	12	18	22	14	7	10	11	21	14	13	6	8	7	10	17	9	9	20	15	1	12	6	12	15	14	12	8	11	3	7	7	5	13	5	9	10	6	10	8	14	17
hsa-miR-4454+hsa-miR-7975	MIMAT0018976	Endogenous1	236628	1	795641	78.3	401549	642456	507808	590059	366001	337543	229120	100794	252202	338876	341612	492282	3122	13937	62034	123486	104777	206318	133030	212124	208621	141473	11473	101609	227507	295914	99831	95892	1	380620	179	70154	73619	303544	73812	140504	254706	95884	187024	143506	43967	259529	239619
hsa-miR-4455	MIMAT0018977	Endogenous1	78.29	4	1374	215.24	33	54	19	40	40	58	14	13	17	30	32	35	4	16	18	30	13	18	12	17	17	13	11	4	5	38	10	15	9	53	16	24	70	10	23	30	10	20	13	13	14	17	22
hsa-miR-4458	MIMAT0018980	Endogenous1	15.73	2	103	76.82	22	15	17	20	20	21	22	11	29	42	16	20	3	20	13	3	15	13	20	14	11	18	10	3	12	11	16	15	2	17	6	13	9	13	9	4	16	3	12	13	4	14	4
hsa-miR-4461	MIMAT0018983	Endogenous1	23.74	6	87	49.47	33	21	31	45	32	19	26	23	28	41	23	27	17	20	9	12	27	19	28	25	29	14	15	15	23	19	21	21	8	25	9	22	28	22	22	21	20	16	21	17	36	17	20
hsa-miR-448	MIMAT0001532	Endogenous1	29.42	5	88	56.26	26	20	30	38	22	20	23	21	28	24	22	13	15	15	15	23	24	19	21	17	22	26	25	5	10	21	28	19	9	15	15	26	22	20	19	16	31	13	14	16	31	18	27
hsa-miR-4485-3p	MIMAT0019019	Endogenous1	38.07	8	214	85.33	28	32	38	78	41	30	25	31	31	20	27	30	20	13	9	18	27	14	21	31	39	17	31	16	16	17	37	38	8	17	9	11	38	36	22	22	19	21	16	21	37	16	23
hsa-miR-4488	MIMAT0019022	Endogenous1	360.19	12	8254	250.38	936	181	325	1034	1014	804	133	86	307	286	197	681	214	16	245	70	44	62	62	88	121	26	72	35	38	87	75	35	12	61	120	33	103	117	81	78	74	97	132	51	590	46	194
hsa-miR-449a	MIMAT0001541	Endogenous1	26.75	4	564	221.46	22	14	12	14	9	18	21	11	6	13	18	10	9	23	4	10	52	25	14	14	23	10	16	6	12	14	13	19	4	12	5	5	15	14	10	18	33	8	5	8	13	8	9
hsa-miR-449b-5p	MIMAT0003327	Endogenous1	27.31	6	88	69.4	11	22	21	28	18	19	25	23	15	22	23	17	9	18	21	13	24	15	23	12	26	13	34	12	11	17	22	13	10	10	11	12	17	13	16	19	17	6	11	13	24	9	12
hsa-miR-449c-5p	MIMAT0010251	Endogenous1	12.2	3	41	55.65	13	12	11	13	12	13	16	8	7	15	7	7	10	7	8	12	16	6	8	7	8	8	7	4	8	15	9	5	7	9	9	10	7	8	6	14	7	12	8	4	3	13	6
hsa-miR-450a-1-3p	MIMAT0022700	Endogenous1	18.31	1	67	61.27	19	13	21	19	24	23	30	13	14	35	14	4	11	17	10	11	16	16	11	13	8	17	22	15	9	13	16	21	2	16	8	10	13	8	15	8	14	9	13	15	29	13	18
hsa-miR-450a-2-3p	MIMAT0031074	Endogenous1	25.56	7	57	40.94	31	25	30	43	23	20	22	18	23	21	20	9	14	20	22	18	32	24	45	21	37	19	24	13	25	16	30	21	12	23	13	23	20	21	26	14	33	13	19	18	39	20	26
hsa-miR-450a-5p	MIMAT0001545	Endogenous1	224.06	1	1940	161.91	126	84	104	28	185	173	81	38	45	15	26	9	98	11	47	56	361	70	68	152	141	41	242	532	117	115	124	146	1	143	8	16	12	47	10	14	327	17	44	9	446	93	915
hsa-miR-450b-3p	MIMAT0004910	Endogenous1	11.8	1	35	71.66	10	4	9	5	7	7	9	9	8	11	9	8	2	4	8	6	8	6	11	7	8	7	5	2	5	8	5	8	1	7	8	5	9	10	5	8	5	5	7	7	8	14	12
hsa-miR-450b-5p	MIMAT0004909	Endogenous1	20.58	2	114	95.81	13	12	12	7	16	17	21	13	13	25	13	4	8	16	5	9	10	5	11	11	15	16	5	31	10	15	8	10	3	12	2	7	7	9	8	8	13	6	8	9	17	7	17
hsa-miR-4516	MIMAT0019053	Endogenous1	487.51	3	4120	153.99	846	533	523	1275	1199	786	113	115	370	1214	663	1333	120	21	102	109	84	112	113	166	126	24	170	90	64	302	161	58	3	131	273	92	393	231	363	225	250	167	127	119	273	74	280
hsa-miR-451a	MIMAT0001631	Endogenous1	14503.4	3	96196	131.61	5054	16147	5332	4959	28454	15099	9397	2399	542	1187	947	1214	7859	8941	6653	44241	5270	43526	9291	96196	24611	67493	10941	73253	9672	50183	2268	41530	3	28649	9	1583	134	328	180	3445	11488	1240	291	16664	29685	44978	30981
hsa-miR-452-5p	MIMAT0001635	Endogenous1	17.82	1	143	104.95	35	8	14	26	49	14	13	9	8	18	7	11	7	5	13	5	9	11	9	17	16	8	8	5	3	16	9	9	1	21	8	6	11	10	4	8	8	7	5	7	12	8	9
hsa-miR-4521	MIMAT0019058	Endogenous1	55.02	4	171	67.15	85	99	78	116	81	69	57	33	51	50	57	96	7	26	16	41	27	34	39	46	44	29	7	14	47	52	27	27	5	63	6	17	25	57	26	21	45	18	39	30	16	46	53
hsa-miR-4524a-5p	MIMAT0019062	Endogenous1	11.68	3	44	57.94	10	12	14	16	15	23	11	19	13	13	7	10	9	12	5	9	11	6	10	7	8	13	3	5	11	14	9	20	5	5	3	10	10	7	12	12	8	5	10	10	9	6	6
hsa-miR-4531	MIMAT0019070	Endogenous1	31.14	1	130	83.69	37	38	30	53	59	33	21	13	27	30	39	29	9	11	13	19	17	14	24	18	25	13	16	12	18	66	12	16	1	14	9	10	66	13	53	10	15	20	9	10	17	30	46
hsa-miR-4532	MIMAT0019071	Endogenous1	87.71	7	1882	228.23	183	72	72	134	203	100	28	25	66	91	41	189	95	11	48	26	17	22	16	22	33	18	17	16	8	29	16	15	7	14	28	12	16	18	38	21	30	24	52	19	127	19	63
hsa-miR-4536-3p	MIMAT0020959	Endogenous1	23.07	4	65	56.38	17	19	26	28	12	20	20	25	15	22	24	12	13	16	8	22	21	12	15	12	26	14	27	8	19	12	35	19	4	13	11	15	16	14	24	12	23	9	14	23	17	14	14
hsa-miR-4536-5p	MIMAT0019078	Endogenous1	19.44	4	50	54.51	31	47	33	45	50	48	12	9	20	26	38	25	4	7	7	10	14	12	20	11	13	13	15	6	10	14	17	10	5	18	8	8	10	12	38	8	10	7	10	7	13	16	11
hsa-miR-454-3p	MIMAT0003885	Endogenous1	127.83	2	1413	137.99	526	525	221	87	269	400	116	47	71	66	34	68	26	24	30	34	70	111	32	92	60	302	80	114	84	485	56	114	2	99	6	28	23	28	13	27	257	45	12	23	109	437	102
hsa-miR-455-3p	MIMAT0004784	Endogenous1	46.36	2	590	164.18	406	590	72	114	139	143	35	45	22	16	42	16	11	12	9	63	24	13	21	44	22	14	9	2	18	18	12	12	2	45	5	14	14	9	17	13	8	7	13	9	40	42	21
hsa-miR-455-5p	MIMAT0003150	Endogenous1	138.17	2	1339	131.53	1339	937	305	197	457	352	274	112	34	42	33	15	117	90	98	225	111	59	150	260	71	33	47	32	119	84	89	55	2	272	8	20	25	20	23	25	60	16	57	46	153	328	182
hsa-miR-4647	MIMAT0019709	Endogenous1	26.03	6	80	60.52	16	13	29	35	26	16	18	23	24	25	18	13	15	17	20	14	25	18	25	15	31	8	22	13	20	15	16	23	8	17	7	14	20	13	22	14	22	18	6	10	25	14	23
hsa-miR-4707-3p	MIMAT0019808	Endogenous1	9.96	2	23	41.77	17	9	15	18	12	11	9	15	13	19	10	19	10	14	9	18	9	13	14	9	17	14	8	7	10	8	15	4	6	6	7	8	13	13	12	15	6	9	15	6	11	16	11
hsa-miR-4707-5p	MIMAT0019807	Endogenous1	24.3	2	112	69.05	24	20	20	18	21	16	18	25	23	23	13	8	11	12	10	13	15	16	23	12	36	16	33	12	28	9	19	17	2	20	8	15	12	18	14	15	24	18	16	20	18	25	17
hsa-miR-4741	MIMAT0019871	Endogenous1	13.35	1	35	53.72	6	4	11	21	22	18	13	9	9	26	11	9	9	9	8	12	17	13	12	5	11	2	13	7	10	8	8	9	3	10	5	7	9	15	21	14	19	12	5	14	14	10	6
hsa-miR-4755-5p	MIMAT0019895	Endogenous1	19.89	2	110	79.17	16	18	12	19	15	17	18	10	13	15	27	11	6	8	13	15	17	20	12	11	17	8	15	5	11	33	15	19	2	13	9	12	24	6	7	21	10	11	9	10	11	5	11
hsa-miR-4787-3p	MIMAT0019957	Endogenous1	5.61	1	26	93.83	18	1	8	2	8	12	9	11	22	26	14	13	5	9	4	6	14	1	6	1	1	1	9	1	2	1	9	3	1	1	4	6	9	12	8	4	3	4	8	13	9	1	3
hsa-miR-4787-5p	MIMAT0019956	Endogenous1	10.99	2	25	47.48	15	16	12	16	17	12	8	12	9	14	8	7	8	11	6	8	7	10	9	10	12	7	7	6	12	11	16	17	2	4	3	3	9	10	10	5	7	10	8	18	13	9	5
hsa-miR-4792	MIMAT0019964	Endogenous1	20.49	1	60	67.07	22	13	17	35	13	17	15	13	13	12	11	13	6	15	13	13	22	13	21	14	24	16	14	8	12	10	13	12	1	18	5	11	10	10	13	19	19	11	3	9	22	10	11
hsa-miR-483-3p	MIMAT0002173	Endogenous1	26.69	3	106	82.73	57	106	52	72	100	62	19	8	35	16	37	29	24	6	8	8	14	20	9	10	18	13	11	18	16	27	10	8	3	13	10	10	13	14	7	8	28	8	18	8	17	21	36
hsa-miR-483-5p	MIMAT0004761	Endogenous1	15.07	2	44	58.74	18	10	13	28	22	13	9	8	19	17	4	6	5	5	8	15	11	17	14	5	16	7	7	8	13	11	9	11	2	5	11	11	7	8	9	14	6	7	10	13	24	5	10
hsa-miR-484	MIMAT0002174	Endogenous1	38.05	4	168	95.31	165	164	85	142	75	52	15	21	19	29	93	162	16	19	12	31	12	15	11	20	23	28	12	11	23	168	25	26	4	30	8	11	6	12	16	11	52	22	16	18	11	18	24
hsa-miR-485-3p	MIMAT0002176	Endogenous1	30.52	2	508	177.5	17	29	19	34	15	23	15	11	21	19	23	24	13	13	4	20	21	25	12	11	21	508	12	10	11	44	7	15	2	12	6	8	16	11	20	14	14	10	7	12	21	47	39
hsa-miR-485-5p	MIMAT0002175	Endogenous1	10.45	1	35	71.85	4	2	9	16	8	7	15	9	10	8	4	10	3	12	6	10	4	8	10	5	15	8	5	1	5	8	6	7	1	6	3	1	9	2	5	5	6	6	7	6	3	5	5
hsa-miR-486-3p	MIMAT0004762	Endogenous1	22.27	1	216	127.02	8	13	13	11	15	12	8	9	128	143	23	11	7	9	11	21	18	19	11	16	11	16	9	13	10	11	13	13	3	11	7	7	13	15	10	6	16	12	7	30	19	11	15
hsa-miR-487a-3p	MIMAT0002178	Endogenous1	54.41	6	1437	267.39	33	51	26	45	30	34	27	24	34	31	26	19	14	29	16	29	28	29	22	29	50	1437	30	17	29	45	25	20	6	25	9	13	35	22	19	22	34	7	14	18	47	45	53
hsa-miR-487b-3p	MIMAT0003180	Endogenous1	50.62	3	1848	379.24	20	46	17	41	19	15	15	12	18	24	16	3	12	13	5	14	18	39	21	14	25	1848	17	21	18	53	12	14	3	12	3	6	9	8	15	21	19	10	4	10	25	78	38
hsa-miR-487b-5p	MIMAT0026614	Endogenous1	16.07	2	71	59.05	27	16	18	30	16	13	18	27	11	25	17	15	18	14	10	18	34	21	26	20	31	71	24	10	17	17	35	21	9	19	12	14	29	27	18	19	27	6	11	15	29	13	22
hsa-miR-488-3p	MIMAT0004763	Endogenous1	21.44	1	230	133.67	18	41	4	27	11	17	14	12	13	9	16	13	8	8	13	12	11	47	7	27	9	161	10	5	6	45	17	11	1	21	5	7	9	7	4	6	21	8	8	7	10	65	19
hsa-miR-489-3p	MIMAT0002805	Endogenous1	53.5	4	399	120.4	91	48	47	90	91	58	27	23	39	52	30	69	21	4	14	22	301	19	26	21	36	45	35	24	65	53	89	17	4	16	24	10	35	24	38	36	27	12	14	15	42	21	50
hsa-miR-490-3p	MIMAT0002806	Endogenous1	13.48	4	33	45.52	18	16	15	19	19	16	9	12	12	16	11	10	7	6	12	11	16	13	18	10	16	8	9	7	11	20	9	12	6	9	4	13	8	13	7	7	13	13	9	8	8	21	6
hsa-miR-490-5p	MIMAT0004764	Endogenous1	15	1	59	68.96	23	17	10	24	19	20	9	13	11	21	18	16	10	15	3	7	6	8	11	21	20	13	6	6	14	15	10	11	1	10	4	4	11	11	14	8	13	5	7	13	11	5	9
hsa-miR-491-3p	MIMAT0004765	Endogenous1	22.83	3	85	70.54	16	29	19	19	23	35	17	18	16	32	15	19	8	20	18	15	18	13	11	22	17	21	8	9	16	13	16	20	3	19	5	12	8	21	6	8	12	11	10	16	19	17	14
hsa-miR-491-5p	MIMAT0002807	Endogenous1	37.47	3	205	85.86	48	45	31	33	55	60	18	19	23	24	19	22	8	17	7	32	28	38	14	39	28	61	16	38	25	51	22	43	6	26	3	12	14	19	17	21	22	4	25	23	38	138	31
hsa-miR-492	MIMAT0002812	Endogenous1	19.23	3	65	63.33	26	18	21	27	36	14	27	13	9	23	16	16	5	16	9	10	21	10	19	15	12	15	7	11	10	17	13	24	3	16	6	9	14	16	9	9	10	8	14	22	8	21	14
hsa-miR-493-3p	MIMAT0003161	Endogenous1	140.98	3	427	72.23	209	285	293	335	198	195	136	47	123	194	147	236	13	32	47	53	69	104	71	96	106	120	12	51	119	158	61	64	3	188	5	38	44	157	40	87	120	58	83	86	36	115	123
hsa-miR-494-3p	MIMAT0002816	Endogenous1	3806.43	1	83440	274.21	9300	4097	4535	16513	7373	5797	752	275	4932	6020	2804	4000	1	1	985	225	1234	1	1	681	1751	1	125	1	825	883	2433	1	1	2270	1448	1	2657	3891	1	1760	346	1	351	1	1583	302	74
hsa-miR-494-5p	MIMAT0026607	Endogenous1	9.71	2	24	45.87	9	10	10	12	15	13	10	11	6	13	8	4	6	12	6	11	10	7	9	6	13	12	4	2	8	7	15	8	4	7	5	5	4	7	11	7	7	4	9	6	12	10	8
hsa-miR-495-3p	MIMAT0002817	Endogenous1	156.36	4	7712	501.59	42	69	46	61	55	61	61	33	32	32	27	26	40	10	17	39	89	227	28	60	53	7712	23	55	44	183	50	30	7	51	4	15	27	21	20	46	44	19	18	24	85	352	122
hsa-miR-495-5p	MIMAT0022924	Endogenous1	21.74	5	148	72.05	22	15	22	42	14	20	17	25	17	19	20	19	23	12	18	19	22	15	23	25	21	148	27	11	14	12	18	15	10	22	12	16	10	12	17	17	30	13	14	27	39	20	20
hsa-miR-496	MIMAT0002818	Endogenous1	14.43	1	80	78.28	24	18	18	26	15	18	12	5	13	16	19	17	6	9	10	6	5	14	13	11	15	80	9	4	10	16	9	7	2	9	4	1	14	3	9	5	5	4	10	3	8	8	15
hsa-miR-497-5p	MIMAT0002820	Endogenous1	556.75	6	6798	153.4	1698	1041	734	677	2973	1279	430	135	260	134	117	142	237	139	205	219	1328	344	262	368	1061	298	284	377	1037	6798	562	391	6	357	12	77	33	108	39	100	1073	302	70	49	1333	612	2151
hsa-miR-498	MIMAT0002824	Endogenous1	35.33	1	174	91.32	50	74	53	174	60	38	19	14	12	14	17	43	7	23	10	15	23	25	17	18	32	10	18	7	11	14	21	9	1	9	6	14	14	10	22	12	24	7	8	8	25	8	20
hsa-miR-499a-3p	MIMAT0004772	Endogenous1	16.93	1	69	78.08	20	13	8	8	14	17	16	9	15	13	9	11	2	12	7	12	12	10	9	8	8	6	3	6	4	7	11	6	1	8	8	8	16	7	10	13	11	5	6	5	8	15	16
hsa-miR-499a-5p	MIMAT0002870	Endogenous1	23.05	4	196	93.24	10	15	14	14	19	12	25	19	32	25	11	20	24	12	14	17	18	30	30	16	31	28	13	23	6	32	16	29	4	18	8	13	19	13	11	11	21	11	15	11	20	14	12
hsa-miR-499b-3p	MIMAT0019898	Endogenous1	12.92	3	41	54.71	10	10	14	22	18	18	11	6	8	15	16	14	5	8	9	7	13	8	8	9	8	7	7	5	9	10	13	12	3	11	5	9	6	13	18	10	11	3	6	7	4	14	9
hsa-miR-499b-5p	MIMAT0019897	Endogenous1	15.58	1	102	94.79	12	9	12	12	9	13	10	8	10	9	9	9	7	6	5	12	8	10	12	12	13	7	5	1	5	18	8	12	1	16	4	7	18	6	7	4	12	2	7	8	5	10	8
hsa-miR-5001-3p	MIMAT0021022	Endogenous1	5.42	1	14	50.52	12	1	8	14	11	9	7	8	7	9	9	5	4	6	5	3	8	5	10	6	7	8	5	4	3	8	4	7	1	3	1	5	6	3	6	7	6	5	8	5	7	4	5
hsa-miR-5001-5p	MIMAT0021021	Endogenous1	31.79	9	83	61.81	20	28	27	37	18	17	22	23	19	18	19	22	14	25	10	22	25	17	33	17	44	13	30	9	22	13	19	26	11	26	15	18	21	24	19	15	27	16	13	22	36	26	16
hsa-miR-500a-5p+hsa-miR-501-5p	MIMAT0004773	Endogenous1	63	3	217	73.68	206	217	117	67	123	79	146	34	43	50	25	40	20	27	50	132	47	62	73	107	59	130	24	32	29	31	34	51	3	156	8	13	9	29	11	24	27	9	27	42	46	75	68
hsa-miR-501-3p	MIMAT0004774	Endogenous1	20.17	1	103	84.57	103	69	29	35	47	25	19	9	17	11	10	20	6	5	9	6	12	13	14	6	8	9	8	5	7	7	10	9	1	15	1	6	9	9	8	4	6	6	11	15	15	7	12
hsa-miR-5010-3p	MIMAT0021044	Endogenous1	20.95	1	52	44.5	12	24	31	22	13	20	27	22	23	15	6	15	16	20	12	9	28	16	20	11	24	19	23	10	27	13	21	22	6	14	1	21	27	20	24	15	18	16	14	18	26	19	18
hsa-miR-5010-5p	MIMAT0021043	Endogenous1	11.85	1	35	57.12	21	14	12	13	16	19	23	15	18	31	6	12	4	10	3	9	13	8	15	10	20	5	5	7	6	17	9	8	1	12	1	6	10	13	9	7	11	5	13	23	11	10	8
hsa-miR-502-3p	MIMAT0004775	Endogenous1	16.12	2	47	61.95	14	9	14	17	14	13	13	14	5	12	13	10	4	12	5	17	12	7	12	17	8	15	6	3	10	10	18	10	11	12	9	10	10	2	13	8	8	5	6	15	12	7	6
hsa-miR-502-5p	MIMAT0002873	Endogenous1	14.49	1	432	367.17	62	156	111	432	153	106	1	1	1	22	33	143	1	1	1	1	1	1	1	1	1	1	1	1	1	1	1	1	1	16	1	1	1	3	1	1	1	1	1	1	1	1	1
hsa-miR-503-3p	MIMAT0022925	Endogenous1	10.41	1	33	59.02	16	10	11	9	9	9	3	7	9	14	12	8	5	3	5	15	13	3	12	7	9	3	8	4	10	13	5	10	4	11	3	6	3	10	5	5	11	2	10	7	10	13	8
hsa-miR-503-5p	MIMAT0002874	Endogenous1	118.07	5	824	130.79	97	51	66	36	122	71	65	19	29	16	23	13	27	8	48	38	146	28	52	85	66	36	129	213	54	57	104	242	5	46	15	14	23	91	6	13	162	16	46	31	137	41	246
hsa-miR-504-3p	MIMAT0026612	Endogenous1	9.78	1	33	63.48	14	19	16	22	19	22	22	12	23	33	17	13	7	20	11	9	19	11	11	23	15	14	8	7	12	15	7	22	3	12	4	4	16	12	14	11	10	5	9	13	7	11	14
hsa-miR-504-5p	MIMAT0002875	Endogenous1	33.1	2	149	77.2	45	36	34	59	45	34	27	15	26	36	38	84	4	19	12	18	21	40	27	38	24	16	12	22	23	104	13	33	2	39	4	8	14	11	30	31	32	23	14	24	25	35	29
hsa-miR-505-3p	MIMAT0002876	Endogenous1	61.07	1	466	108.73	169	270	37	43	150	152	129	45	25	36	33	26	20	30	27	91	46	39	60	147	33	171	29	48	18	57	18	78	1	78	6	3	13	14	13	21	63	8	33	38	43	46	57
hsa-miR-506-3p	MIMAT0002878	Endogenous1	25.76	3	88	55.7	31	23	25	20	40	26	26	19	19	25	21	10	12	25	11	37	11	30	26	48	28	40	17	22	12	39	18	38	7	31	3	11	10	13	16	9	16	10	18	13	20	29	15
hsa-miR-506-5p	MIMAT0022701	Endogenous1	14.15	3	31	40.67	14	15	16	17	15	15	19	14	11	21	17	18	14	19	7	15	14	10	8	9	11	7	12	9	12	15	13	7	7	11	10	15	14	16	18	12	9	8	21	16	11	11	7
hsa-miR-507	MIMAT0002879	Endogenous1	24.69	2	1126	461.04	18	5	7	13	9	8	13	13	8	9	8	6	7	7	13	11	15	8	13	9	8	13	11	7	11	18	12	11	2	14	5	11	7	11	9	11	2	4	11	11	15	6	4
hsa-miR-508-3p	MIMAT0002880	Endogenous1	74.16	2	5563	763.91	11	15	8	13	12	11	11	7	9	12	18	11	9	11	12	8	13	8	9	10	9	16	8	2	8	39	9	7	3	9	4	8	27	5	13	8	4	5	9	10	9	7	10
hsa-miR-508-5p	MIMAT0004778	Endogenous1	21.3	4	65	68.44	14	12	12	20	4	13	21	23	19	9	13	9	8	10	7	16	28	14	16	15	27	7	17	7	17	9	20	10	4	8	11	13	15	12	18	18	13	10	10	13	22	16	12
hsa-miR-509-3-5p	MIMAT0004975	Endogenous1	12.2	2	39	58.26	8	9	10	13	18	15	14	11	15	14	7	8	3	3	8	11	11	9	16	8	11	7	6	2	4	8	7	9	2	6	5	3	10	9	7	6	11	11	9	10	10	10	9
hsa-miR-509-3p	MIMAT0002881	Endogenous1	12.86	1	35	54.37	11	11	14	18	14	13	9	11	15	17	2	8	9	7	4	7	17	9	15	12	14	7	13	5	9	12	6	10	1	12	5	7	9	9	11	9	7	9	8	5	11	15	11
hsa-miR-509-5p	MIMAT0004779	Endogenous1	27.04	5	236	100.06	22	27	16	24	25	24	22	22	20	31	19	16	12	23	11	13	19	17	20	20	18	25	11	12	10	26	18	29	10	13	5	7	16	15	12	8	18	12	12	15	23	16	12
hsa-miR-510-3p	MIMAT0026613	Endogenous1	15.94	1	43	52.77	26	15	20	33	29	19	25	23	23	22	18	12	6	22	16	11	33	16	19	24	36	10	29	13	16	16	20	13	8	21	21	21	35	31	22	18	27	17	16	18	25	23	21
hsa-miR-510-5p	MIMAT0002882	Endogenous1	8.82	1	26	66.13	11	7	3	9	9	5	10	6	3	9	5	4	4	8	2	8	7	3	1	6	7	3	10	5	5	8	3	3	2	10	2	4	9	5	3	7	4	5	8	4	4	6	8
hsa-miR-511-5p	MIMAT0002808	Endogenous1	24.19	3	119	87.47	21	46	18	18	26	6	15	9	13	14	19	11	16	11	10	22	17	14	13	21	16	9	18	11	14	45	5	10	3	13	9	11	42	9	8	13	19	9	16	12	16	6	23
hsa-miR-512-3p	MIMAT0002823	Endogenous1	7.78	1	28	58.23	6	5	6	10	9	5	5	5	7	15	3	5	4	6	8	8	12	5	8	4	6	8	6	1	3	6	4	6	1	6	9	2	5	5	7	3	5	3	10	5	7	5	8
hsa-miR-512-5p	MIMAT0002822	Endogenous1	26.41	5	70	53.75	34	25	33	45	26	19	28	30	30	25	13	8	7	22	18	10	29	15	28	16	33	12	24	9	15	10	14	31	5	17	14	11	22	29	20	18	23	7	8	22	16	14	22
hsa-miR-513a-3p	MIMAT0004777	Endogenous1	31.18	8	505	162.77	18	13	25	22	17	21	33	23	24	14	16	16	11	30	13	26	33	19	19	20	30	18	20	17	20	19	24	27	8	27	29	18	30	31	20	19	19	13	16	24	25	15	22
hsa-miR-513a-5p	MIMAT0002877	Endogenous1	12.96	3	57	68.2	7	9	9	12	9	9	6	7	8	13	11	14	9	9	7	8	13	6	8	14	9	18	11	5	4	19	3	12	5	11	4	6	11	7	6	3	8	6	9	4	15	12	9
hsa-miR-513b-5p	MIMAT0005788	Endogenous1	43.65	5	1667	385.59	20	18	24	14	36	15	13	23	28	23	21	15	8	26	7	20	17	19	15	38	29	35	10	25	11	54	13	29	7	20	6	18	12	15	12	8	18	5	18	17	18	27	16
hsa-miR-513c-3p	MIMAT0022728	Endogenous1	11.47	2	38	54.09	13	10	5	16	10	10	11	6	9	18	10	11	10	16	9	11	12	10	7	9	14	15	6	5	6	14	7	7	7	10	6	5	9	10	10	5	6	6	7	12	8	8	4
hsa-miR-513c-5p	MIMAT0005789	Endogenous1	11.66	2	37	63.37	13	7	11	14	13	8	15	6	13	10	12	5	5	2	5	17	7	6	6	5	9	6	8	3	6	14	17	5	2	6	2	11	6	9	8	8	4	4	9	6	10	4	7
hsa-miR-514a-3p	MIMAT0002883	Endogenous1	37.45	5	572	158.34	25	20	28	31	11	18	22	16	19	19	21	11	19	14	20	19	27	17	29	28	26	13	27	13	21	20	32	27	15	19	15	25	16	17	24	15	23	18	21	17	28	16	18
hsa-miR-514a-5p	MIMAT0022702	Endogenous1	19.7	2	58	49.74	13	22	15	21	29	18	18	13	18	28	17	14	13	18	6	18	13	24	17	37	19	32	13	26	14	24	17	28	4	21	2	6	13	10	13	9	20	7	14	13	19	28	12
hsa-miR-514b-3p	MIMAT0015088	Endogenous1	19.19	2	535	279.73	14	16	9	14	17	16	14	11	10	16	12	8	13	10	6	15	18	11	18	11	12	12	9	7	7	8	9	12	6	7	9	9	9	13	10	14	8	10	11	13	11	12	12
hsa-miR-514b-5p	MIMAT0015087	Endogenous1	44.6	5	148	62.37	27	31	36	74	47	39	48	33	38	32	32	26	19	14	19	31	63	26	36	22	53	27	22	20	35	36	35	34	5	28	19	24	21	33	29	20	43	16	18	18	45	23	46
hsa-miR-515-3p	MIMAT0002827	Endogenous1	16.55	2	198	125.54	15	20	21	13	14	14	16	5	8	11	12	11	6	5	8	7	15	13	17	17	8	2	11	3	12	11	13	7	3	11	8	11	9	12	14	7	10	8	7	10	8	15	14
hsa-miR-515-5p	MIMAT0002826	Endogenous1	25.98	1	89	72.83	28	21	18	24	30	21	23	23	25	44	27	23	7	13	13	9	19	9	16	12	25	21	6	10	14	20	17	15	3	24	7	10	21	6	10	13	18	6	18	14	15	16	17
hsa-miR-516a-3p+hsa-miR-516b-3p	MIMAT0006778	Endogenous1	14.01	3	64	60.46	20	28	16	11	13	9	8	11	7	17	9	11	7	7	3	9	13	17	19	10	10	11	11	9	8	12	14	13	6	8	7	12	8	10	15	11	11	7	7	6	7	22	19
hsa-miR-516a-5p	MIMAT0004770	Endogenous1	14.75	1	79	83.63	11	3	7	13	16	10	14	14	13	24	11	13	4	14	5	11	10	5	10	10	13	9	6	5	10	4	10	17	3	13	1	7	5	10	8	6	12	4	10	6	11	6	7
hsa-miR-516b-5p	MIMAT0002859	Endogenous1	18.91	2	77	72.43	22	16	12	12	25	21	18	11	20	22	10	12	6	17	8	8	13	7	21	15	10	20	11	3	12	7	13	15	3	13	2	4	10	6	6	11	11	5	14	14	17	14	8
hsa-miR-517a-3p	MIMAT0002852	Endogenous1	13.31	2	50	66.34	16	9	9	13	7	11	9	11	8	20	12	8	8	9	12	13	13	7	14	8	16	12	8	2	10	10	10	5	3	9	5	5	8	12	7	12	4	3	5	6	8	9	6
hsa-miR-517b-3p	MIMAT0002857	Endogenous1	13.36	1	56	68.54	16	13	8	19	6	8	8	8	11	8	11	12	9	6	9	7	11	8	13	4	7	14	6	4	4	7	15	10	5	12	8	1	7	7	10	13	10	5	10	4	17	2	8
hsa-miR-517c-3p+hsa-miR-519a-3p	MIMAT0002866	Endogenous1	32.06	3	277	117.24	27	15	22	24	29	16	27	26	13	17	17	12	18	15	9	33	26	22	43	9	32	15	31	12	21	13	13	22	4	18	13	18	19	27	18	17	30	13	10	15	35	12	15
hsa-miR-518b	MIMAT0002844	Endogenous1	62.11	3	365	100.33	91	104	128	97	245	66	43	29	68	48	54	45	21	23	20	15	50	42	26	48	114	35	23	63	43	47	22	33	3	52	7	12	10	18	10	22	53	13	17	25	200	63	122
hsa-miR-518c-3p	MIMAT0002848	Endogenous1	22.41	4	70	62.72	34	32	28	35	43	27	22	16	13	42	20	27	6	27	7	13	20	15	18	22	18	15	4	9	11	27	9	17	5	15	9	7	13	13	14	11	13	7	20	14	14	15	16
hsa-miR-518d-3p	MIMAT0002864	Endogenous1	15.55	1	62	69.08	18	10	11	21	15	17	22	16	10	18	7	10	7	18	10	6	11	7	11	11	16	17	12	7	11	14	11	17	1	5	3	4	9	12	6	8	11	3	12	9	13	10	9
hsa-miR-518e-3p	MIMAT0002861	Endogenous1	16.86	2	47	55.92	13	20	15	20	13	13	23	16	17	12	13	11	9	13	14	7	16	10	27	15	29	7	19	7	12	13	16	13	2	10	5	8	22	19	8	9	10	7	8	22	21	14	14
hsa-miR-518f-3p	MIMAT0002842	Endogenous1	15.45	5	42	54.33	10	15	14	27	19	20	13	10	11	12	10	11	8	8	8	13	18	12	10	8	11	10	14	5	11	13	11	6	7	11	6	6	13	7	17	11	16	8	8	7	15	16	12
hsa-miR-5196-3p+hsa-miR-6732-3p	MIMAT0021129	Endogenous1	69.85	5	503	133.48	216	366	243	115	365	503	23	17	64	46	60	132	12	8	7	5	17	13	8	13	8	25	11	20	19	91	15	17	6	12	8	6	5	18	37	10	91	12	14	8	32	104	37
hsa-miR-5196-5p	MIMAT0021128	Endogenous1	14.33	1	39	64.21	9	10	18	16	14	11	6	6	13	10	16	17	7	9	8	11	7	7	8	6	10	13	12	2	8	13	12	10	3	12	8	9	7	6	10	8	9	6	5	6	18	12	10
hsa-miR-519b-3p	MIMAT0002837	Endogenous1	18.81	1	95	65.37	19	18	25	18	28	24	20	15	19	38	23	16	6	25	5	10	22	9	15	16	13	13	6	7	15	11	16	27	1	17	5	10	7	20	17	15	11	6	17	11	19	15	8
hsa-miR-519b-5p+hsa-miR-519c-5p+hsa-miR-523-5p+hsa-miR-518e-5p+hsa-miR-522-5p+hsa-miR-519a-5p	MIMAT0005454	Endogenous1	24.99	3	106	72.76	20	24	29	26	25	23	21	15	15	32	26	16	10	20	6	14	17	12	17	19	31	16	4	6	19	24	9	18	5	24	4	14	32	16	28	14	16	7	14	17	17	18	22
hsa-miR-519c-3p	MIMAT0002832	Endogenous1	20.17	4	61	57.68	10	16	29	31	13	10	20	15	13	9	14	11	6	13	15	5	26	20	20	14	27	17	21	10	19	9	18	22	7	15	5	7	15	13	14	13	23	9	4	12	22	13	17
hsa-miR-519d-3p	MIMAT0002853	Endogenous1	14.48	1	51	62.72	15	13	11	17	12	13	8	9	13	14	10	14	6	4	5	7	10	10	19	6	13	9	13	5	14	6	21	8	1	11	4	3	11	12	13	7	15	5	9	9	25	8	17
hsa-miR-519e-3p	MIMAT0002829	Endogenous1	19.01	1	187	107.86	27	17	22	29	26	22	13	11	22	24	15	14	5	14	8	7	13	12	15	17	14	11	4	4	14	16	9	18	5	14	3	9	8	16	8	10	15	5	9	13	8	9	12
hsa-miR-520a-3p	MIMAT0002834	Endogenous1	8.86	1	29	67.38	13	11	6	9	8	8	5	10	3	14	9	2	3	6	4	5	8	7	8	1	7	7	4	2	6	8	10	8	3	6	6	8	5	8	9	9	4	3	11	2	8	3	3
hsa-miR-520a-5p	MIMAT0002833	Endogenous1	16.62	1	50	55.12	21	14	14	12	13	15	12	19	13	11	16	10	4	7	7	10	13	8	10	15	19	8	16	4	7	19	10	7	1	15	7	4	7	12	14	14	10	7	4	16	12	20	9
hsa-miR-520b	MIMAT0002843	Endogenous1	10.81	1	34	81.12	12	7	3	5	6	5	4	5	7	7	6	5	4	5	5	10	6	9	5	11	9	11	4	3	3	4	9	3	1	4	4	5	7	6	6	7	4	4	3	9	8	1	10
hsa-miR-520c-3p	MIMAT0002846	Endogenous1	17.79	3	54	66.85	23	17	16	15	19	14	10	10	7	24	6	10	9	8	5	8	15	10	18	10	17	12	8	5	12	13	9	10	8	3	8	9	12	12	15	5	13	9	16	10	10	14	11
hsa-miR-520d-3p	MIMAT0002856	Endogenous1	14.77	3	46	59.52	19	22	15	19	11	14	14	11	14	18	7	9	6	10	9	11	16	8	7	14	5	7	6	8	15	12	13	6	3	12	3	5	10	13	13	9	13	3	8	8	5	8	10
hsa-miR-520d-5p+hsa-miR-527+hsa-miR-518a-5p	MIMAT0002855	Endogenous1	29.06	2	165	85.8	40	49	37	48	41	32	23	12	32	47	51	24	8	14	9	16	13	8	14	22	16	2	10	7	9	28	9	17	3	19	15	7	22	15	11	7	14	12	15	10	25	13	20
hsa-miR-520e	MIMAT0002825	Endogenous1	8.02	1	27	75.2	12	5	1	3	6	3	10	5	1	9	10	5	2	7	5	3	10	8	8	1	1	5	10	1	5	2	6	3	2	6	2	7	5	7	8	10	1	6	4	4	4	7	3
hsa-miR-520f-3p	MIMAT0002830	Endogenous1	29.19	2	208	90.97	38	43	35	74	60	43	17	20	27	53	55	43	11	9	9	10	13	7	14	19	20	11	8	7	13	20	12	27	2	17	15	6	20	14	17	13	7	10	17	15	17	12	23
hsa-miR-520g-3p	MIMAT0002858	Endogenous1	12.92	1	101	91.17	9	7	15	20	11	10	12	6	9	16	10	12	5	5	5	8	10	15	9	11	18	101	12	4	6	13	14	13	1	7	5	3	9	10	5	17	12	9	4	9	15	15	33
hsa-miR-520h	MIMAT0002867	Endogenous1	21.68	2	69	62.93	24	18	30	42	45	27	22	17	24	23	21	23	7	17	12	15	17	20	8	6	17	15	14	6	11	11	17	15	3	19	8	8	20	8	27	17	8	14	9	10	15	11	15
hsa-miR-521	MIMAT0002854	Endogenous1	29.85	1	192	95.76	24	26	19	22	33	22	28	17	9	15	13	16	9	23	6	38	17	18	32	8	11	9	20	8	16	13	18	6	5	18	10	12	15	12	17	13	11	5	5	17	29	22	22
hsa-miR-522-3p	MIMAT0002868	Endogenous1	40.4	4	350	123.33	26	18	33	33	24	19	23	25	20	23	18	16	8	17	25	36	32	17	101	19	38	23	46	17	18	21	20	17	4	25	9	17	12	18	23	19	30	19	28	33	29	16	28
hsa-miR-523-3p	MIMAT0002840	Endogenous1	14	1	60	74.24	11	10	11	1	18	17	23	7	14	20	2	8	8	19	13	5	8	14	21	20	19	5	10	7	7	1	9	28	2	13	5	6	12	12	5	11	16	6	5	12	15	3	9
hsa-miR-524-3p	MIMAT0002850	Endogenous1	18.27	3	56	59.81	21	19	11	30	36	19	17	20	15	31	19	21	3	19	9	11	7	14	13	15	20	12	6	6	11	9	10	14	3	13	6	5	9	15	11	9	14	13	14	17	16	13	8
hsa-miR-525-3p	MIMAT0002839	Endogenous1	8.59	1	50	96.38	1	11	1	1	1	31	12	8	1	8	1	1	2	21	3	10	7	13	17	5	11	5	5	10	1	1	4	13	3	1	6	6	12	4	7	1	1	5	13	8	14	4	10
hsa-miR-525-5p	MIMAT0002838	Endogenous1	27.04	7	72	55.1	25	17	22	28	17	22	21	33	15	17	22	22	9	15	10	15	27	13	26	23	38	25	29	10	18	19	19	25	10	17	9	23	29	13	25	17	16	9	11	12	23	18	21
hsa-miR-526a+hsa-miR-518c-5p+hsa-miR-518d-5p	MIMAT0002845	Endogenous1	28.59	7	93	54.25	29	16	25	7	36	21	28	12	22	38	28	23	16	24	25	23	26	25	24	31	25	28	14	9	14	27	23	28	13	23	11	17	18	19	16	21	14	16	20	21	32	19	17
hsa-miR-526b-5p	MIMAT0002835	Endogenous1	21.75	5	66	63.97	24	15	11	23	9	13	14	15	13	16	13	7	11	11	9	21	23	9	22	11	29	17	17	8	11	8	20	16	5	13	6	15	21	13	13	19	21	10	14	11	17	14	16
hsa-miR-532-3p	MIMAT0004780	Endogenous1	30.79	6	88	49.89	63	44	66	47	37	34	39	37	35	31	31	21	23	18	17	19	31	19	30	9	44	22	34	12	28	16	22	25	8	27	13	22	19	17	20	21	29	19	10	16	31	16	22
hsa-miR-532-5p	MIMAT0002888	Endogenous1	65.5	3	393	98.22	390	393	214	143	176	97	80	49	63	49	34	41	16	25	24	143	55	53	52	87	45	98	25	60	29	41	33	68	5	156	5	11	12	23	11	27	41	10	40	35	60	63	76
hsa-miR-539-3p	MIMAT0022705	Endogenous1	14.78	1	55	76.97	12	6	7	8	9	10	6	7	6	7	9	4	5	9	7	8	13	4	7	2	7	55	6	1	9	8	8	5	4	7	5	7	8	6	3	8	8	9	9	3	10	12	8
hsa-miR-539-5p	MIMAT0003163	Endogenous1	132.6	2	429	73.08	233	287	245	286	219	153	111	66	141	167	156	264	12	20	24	56	66	108	76	102	110	304	10	38	100	123	58	47	2	166	8	38	39	139	46	68	132	47	75	66	34	134	126
hsa-miR-541-3p	MIMAT0004920	Endogenous1	8.89	1	60	116.13	1	1	1	1	7	1	11	1	4	5	5	1	6	5	8	4	11	7	11	1	12	60	7	1	1	1	3	6	3	10	2	8	4	7	7	5	1	3	8	4	7	1	11
hsa-miR-542-3p	MIMAT0003389	Endogenous1	32.62	1	206	103.96	4	1	1	1	1	30	25	25	4	20	12	1	15	27	19	10	38	22	26	4	29	7	26	29	4	1	20	30	6	14	11	23	22	13	24	12	1	17	10	25	58	1	55
hsa-miR-542-5p	MIMAT0003340	Endogenous1	18.48	1	80	82.56	12	30	12	25	33	27	15	6	18	19	19	16	9	10	14	5	17	12	20	10	12	8	14	9	9	1	12	7	7	14	5	8	14	6	16	2	1	5	14	12	22	5	38
hsa-miR-543	MIMAT0004954	Endogenous1	97.26	9	3406	356.62	29	50	40	46	27	17	51	28	35	20	36	33	19	13	25	34	39	120	27	34	56	3406	18	32	25	66	25	32	9	39	10	24	29	27	20	36	21	11	25	39	68	196	84
hsa-miR-544a	MIMAT0003164	Endogenous1	14.98	2	53	63.5	11	11	11	14	16	15	7	12	8	18	12	13	5	5	11	11	10	10	8	5	21	53	10	2	3	15	10	10	2	9	5	11	7	7	31	16	13	6	12	6	10	8	8
hsa-miR-545-3p	MIMAT0003165	Endogenous1	16.36	1	48	63.21	13	19	14	10	13	19	23	13	12	16	16	7	8	9	3	11	17	19	12	28	14	34	14	24	12	8	10	20	3	15	1	7	3	7	11	10	23	3	7	7	9	17	10
hsa-miR-548a-3p	MIMAT0003251	Endogenous1	16.14	1	63	72.74	5	1	12	14	24	9	12	14	10	25	20	11	5	21	7	12	13	9	17	16	7	15	8	9	11	8	14	21	1	19	4	4	8	11	8	9	11	5	11	12	12	13	13
hsa-miR-548a-5p	MIMAT0004803	Endogenous1	31.12	7	88	59.74	38	20	24	41	26	19	37	23	21	24	32	15	13	15	9	17	28	17	26	19	39	15	25	9	19	16	28	23	7	21	10	24	25	23	22	18	20	17	13	19	26	18	23
hsa-miR-548aa+hsa-miR-548t-3p	MIMAT0018447	Endogenous1	56.81	1	870	235	157	503	199	870	297	205	1	1	1	9	44	234	1	1	1	1	1	1	1	1	1	1	1	1	1	34	1	1	1	16	1	1	76	1	58	1	22	9	1	1	1	2	40
hsa-miR-548ad-3p	MIMAT0018946	Endogenous1	16.2	1	60	73.96	7	3	5	17	13	12	16	10	9	13	10	9	7	11	13	15	16	15	16	10	9	19	13	5	9	1	16	11	4	4	13	9	8	10	15	13	11	11	10	10	10	11	8
hsa-miR-548ah-5p	MIMAT0018972	Endogenous1	60.94	1	1250	230.88	23	35	13	44	55	26	19	21	21	33	39	25	11	16	16	28	14	25	19	19	14	19	19	14	19	67	19	25	9	24	16	27	72	20	23	20	17	20	10	16	27	19	40
hsa-miR-548ai+hsa-miR-570-5p	MIMAT0018989	Endogenous1	14.49	1	66	81.76	9	9	12	8	11	10	11	15	7	12	12	8	4	9	3	8	7	7	11	14	9	5	6	4	11	13	6	8	1	15	6	6	19	7	13	8	6	3	9	8	8	9	17
hsa-miR-548ak	MIMAT0019013	Endogenous1	15.66	1	51	60.76	17	10	15	14	16	14	12	13	10	8	10	11	9	11	4	15	10	10	9	9	13	10	9	7	7	12	13	7	1	12	5	7	12	8	12	11	8	8	11	9	11	13	7
hsa-miR-548al	MIMAT0019024	Endogenous1	14.39	1	52	70.24	15	11	12	12	21	13	9	9	17	19	8	8	5	5	2	11	11	10	12	11	9	12	9	2	6	16	8	11	1	12	9	1	7	12	8	7	16	7	6	8	9	18	9
hsa-miR-548ar-3p	MIMAT0022266	Endogenous1	24.31	5	87	65.06	26	12	21	27	16	11	23	21	17	26	20	10	13	20	12	16	22	14	21	9	30	8	20	11	16	9	14	11	9	10	12	20	33	19	18	17	18	10	8	23	20	14	13
hsa-miR-548ar-5p	MIMAT0022265	Endogenous1	12.55	1	195	247.42	1	1	1	29	8	1	1	1	4	1	1	1	1	1	1	1	1	1	13	1	95	1	1	1	1	7	30	1	1	1	1	11	80	5	1	1	1	1	1	1	39	3	41
hsa-miR-548b-3p	MIMAT0003254	Endogenous1	23.51	1	98	76.11	17	64	30	29	56	46	35	13	10	13	8	4	6	6	13	31	13	24	18	37	12	98	9	15	11	22	6	20	5	38	1	4	10	8	7	12	32	4	7	9	13	57	13
hsa-miR-548c-5p+hsa-miR-548o-5p+hsa-miR-548am-5p	MIMAT0004806	Endogenous1	13.55	1	52	79.57	12	6	11	12	11	9	8	4	8	7	8	12	9	10	9	10	7	8	9	5	11	4	13	5	1	1	10	7	3	10	3	10	11	10	8	5	10	5	9	6	9	1	5
hsa-miR-548d-3p	MIMAT0003323	Endogenous1	39.24	1	391	144.92	35	29	23	61	73	46	21	10	15	18	31	21	6	14	17	27	22	10	6	17	12	30	9	9	5	29	14	19	1	22	7	20	54	8	32	22	15	13	11	12	20	20	29
hsa-miR-548d-5p	MIMAT0004812	Endogenous1	43.73	2	209	82.49	39	51	54	54	59	65	36	25	22	24	21	12	2	22	12	19	16	21	31	44	19	43	9	20	23	47	21	27	6	61	4	14	37	24	9	22	33	16	20	19	17	30	23
hsa-miR-548e-3p	MIMAT0005874	Endogenous1	14.88	1	76	101.96	16	14	10	3	13	7	5	6	2	17	8	7	2	7	4	6	4	8	6	10	8	7	6	1	7	5	12	10	4	5	4	3	4	11	5	1	7	1	8	6	5	1	4
hsa-miR-548e-5p	MIMAT0026736	Endogenous1	28.95	5	80	45.05	22	29	37	38	19	26	34	41	20	32	24	14	15	17	27	17	30	25	19	23	39	15	24	5	18	28	25	23	15	33	21	20	32	21	25	21	20	15	22	26	38	25	27
hsa-miR-548g-3p	MIMAT0005912	Endogenous1	27.73	5	70	54.93	31	31	23	55	32	31	21	22	20	24	26	19	12	16	13	8	25	16	21	14	30	19	28	7	16	10	18	13	5	17	17	24	23	15	34	21	23	11	11	18	35	16	22
hsa-miR-548h-5p	MIMAT0005928	Endogenous1	15.36	1	68	92.54	14	11	1	20	8	13	6	5	12	11	9	11	8	10	8	13	15	9	10	3	11	8	13	3	12	17	10	7	4	12	7	11	18	5	11	6	3	5	9	7	6	7	10
hsa-miR-548i	MIMAT0005935	Endogenous1	18.69	1	105	111.11	12	4	4	9	18	15	14	8	8	11	13	5	8	6	6	8	13	9	10	9	15	9	8	7	11	8	8	8	2	11	1	8	14	5	12	10	11	12	8	1	7	6	7
hsa-miR-548j-3p	MIMAT0026737	Endogenous1	17.25	5	54	47.03	33	27	28	35	27	25	19	15	23	26	25	22	6	17	6	21	16	13	26	20	28	13	9	11	12	31	11	15	8	22	8	12	32	15	54	17	10	12	11	18	9	16	18
hsa-miR-548j-5p	MIMAT0005875	Endogenous1	11.68	2	31	58.26	18	15	11	16	11	10	6	11	5	17	15	10	7	7	8	6	10	16	7	3	8	5	12	3	7	5	7	14	4	11	5	9	5	8	23	13	3	9	7	5	7	6	9
hsa-miR-548k	MIMAT0005882	Endogenous1	29.26	3	102	69.34	29	17	21	33	24	12	24	22	17	16	18	6	13	9	15	14	22	27	23	19	28	15	16	14	17	13	22	22	6	10	6	13	28	26	15	14	23	10	15	15	29	21	28
hsa-miR-548l	MIMAT0005889	Endogenous1	22.92	1	103	95.2	6	5	5	1	27	23	16	12	10	23	12	15	10	18	12	10	6	10	16	21	22	22	9	8	2	14	5	19	4	24	8	11	20	12	6	6	9	7	10	15	18	14	23
hsa-miR-548m	MIMAT0005917	Endogenous1	38.48	5	170	78.71	24	30	30	33	24	37	42	22	28	13	18	21	22	21	19	31	34	26	26	23	26	34	28	12	24	15	27	23	5	25	13	24	34	24	26	22	27	12	10	11	32	24	27
hsa-miR-548n	MIMAT0005916	Endogenous1	42.08	6	285	113.2	30	30	23	70	55	41	22	24	19	43	31	20	12	25	15	29	24	11	17	21	15	20	12	11	22	33	18	18	6	19	8	14	59	18	65	21	29	16	29	18	19	27	36
hsa-miR-548o-3p+hsa-miR-548ah-3p+hsa-miR-548av-3p	MIMAT0005919	Endogenous1	16.25	2	51	58.31	21	18	13	17	26	11	21	16	15	29	12	16	3	30	7	11	16	16	11	18	17	20	7	8	13	18	11	18	4	17	5	7	15	9	12	9	21	2	15	10	12	18	9
hsa-miR-548q	MIMAT0011163	Endogenous1	25.05	2	103	96.28	39	23	17	96	67	35	11	10	10	23	19	30	4	13	12	9	8	12	7	13	15	4	3	3	9	16	10	5	5	8	5	9	10	9	37	7	5	10	8	4	12	9	6
hsa-miR-548v	MIMAT0015020	Endogenous1	43.6	6	172	72.05	46	119	77	159	55	60	30	28	24	30	24	38	18	18	14	19	26	29	28	21	28	17	18	17	27	31	27	18	6	31	14	19	43	25	33	30	45	22	12	22	32	34	30
hsa-miR-548y	MIMAT0018354	Endogenous1	43.26	1	223	95.37	31	26	14	34	32	27	34	26	23	28	31	20	12	26	15	7	30	25	27	21	49	20	26	30	20	1	19	24	4	23	14	21	28	19	13	21	19	17	22	22	28	23	16
hsa-miR-548z+hsa-miR-548h-3p	MIMAT0018446	Endogenous1	43.59	1	342	150.98	21	20	10	23	20	15	13	17	13	26	16	11	10	18	14	20	10	16	17	13	23	9	13	3	10	1	14	19	2	35	14	46	124	13	30	18	8	27	24	13	12	9	13
hsa-miR-549a	MIMAT0003333	Endogenous1	31.62	2	768	252.64	39	40	18	61	67	37	10	10	7	15	25	29	10	10	13	8	9	16	6	9	16	9	8	8	8	32	11	13	2	7	10	8	21	7	28	8	12	7	5	11	9	8	20
hsa-miR-550a-5p	MIMAT0004800	Endogenous1	11.81	1	62	75.39	9	10	9	15	17	13	7	9	19	18	9	8	6	7	6	4	7	5	5	15	6	14	3	8	5	4	7	11	2	7	1	5	9	7	10	12	7	5	5	12	8	9	5
hsa-miR-551a	MIMAT0003214	Endogenous1	54.67	2	219	72.84	70	96	77	133	78	86	49	27	53	83	53	87	5	17	14	19	23	41	32	31	63	21	13	19	41	25	32	26	2	64	9	14	16	55	28	28	38	16	36	32	11	38	44
hsa-miR-551b-3p	MIMAT0003233	Endogenous1	50.58	3	1636	326.11	29	13	25	22	58	22	35	28	24	13	14	10	28	32	17	20	49	42	43	21	87	1636	28	22	28	15	18	24	10	25	14	13	21	24	19	13	27	12	10	17	59	44	53
hsa-miR-552-3p	MIMAT0003215	Endogenous1	11.06	1	36	59.56	7	4	7	11	16	6	11	7	5	7	9	6	6	8	8	20	10	10	9	5	11	16	10	1	8	8	12	10	4	6	5	8	4	10	14	7	6	7	8	7	10	2	9
hsa-miR-553	MIMAT0003216	Endogenous1	15.75	2	63	66.37	15	7	11	15	16	10	12	20	14	30	17	15	7	14	5	5	16	9	19	11	13	8	8	8	11	10	4	14	3	16	3	6	10	9	10	12	18	9	11	14	12	10	4
hsa-miR-554	MIMAT0003217	Endogenous1	8.67	1	27	66.35	6	14	1	4	5	4	6	4	7	8	6	10	6	12	7	13	13	11	7	4	4	7	5	4	8	1	2	7	2	4	3	5	6	7	10	2	1	3	4	7	4	2	2
hsa-miR-555	MIMAT0003219	Endogenous1	17.46	2	58	60.88	17	26	23	10	5	17	16	10	14	21	24	21	6	8	12	12	7	7	12	18	11	14	8	8	5	19	20	14	2	11	6	10	7	9	21	9	16	9	8	10	10	47	15
hsa-miR-556-3p	MIMAT0004793	Endogenous1	14.8	2	49	64.41	20	11	18	13	16	20	26	9	10	24	16	6	6	14	8	9	14	14	13	8	15	8	9	10	11	2	8	19	2	11	3	9	7	9	11	10	7	6	11	9	18	11	17
hsa-miR-556-5p	MIMAT0003220	Endogenous1	36.02	1	108	64.55	53	49	36	88	71	43	27	26	26	34	49	38	9	16	14	15	22	16	22	20	30	21	21	15	22	19	23	24	1	26	16	14	26	18	27	20	21	10	19	17	26	20	15
hsa-miR-561-3p	MIMAT0003225	Endogenous1	11.98	2	48	68.86	10	9	7	12	10	18	23	16	4	19	12	4	13	13	2	5	12	9	7	8	9	13	9	2	8	11	9	14	2	17	3	7	7	6	5	5	10	7	8	21	7	8	8
hsa-miR-561-5p	MIMAT0022706	Endogenous1	16.55	3	49	66.24	12	17	17	18	17	12	14	8	9	16	9	13	6	7	6	13	12	9	8	9	17	12	16	4	8	11	8	13	3	12	4	4	8	11	15	4	11	8	5	8	10	16	10
hsa-miR-562	MIMAT0003226	Endogenous1	9.93	1	32	55.57	7	8	13	11	15	7	8	11	8	8	9	7	4	11	6	10	11	4	4	1	10	12	9	2	6	6	9	3	3	10	3	5	6	10	9	8	4	3	10	13	11	6	5
hsa-miR-563	MIMAT0003227	Endogenous1	27.61	3	81	55.18	21	10	30	33	25	19	35	17	25	17	18	14	13	29	7	23	38	28	27	11	33	16	22	10	21	10	20	22	3	16	9	27	23	18	25	19	22	16	19	20	39	21	20
hsa-miR-564	MIMAT0003228	Endogenous1	13.24	1	35	54.62	10	15	9	25	8	14	17	9	7	9	9	19	11	13	6	12	10	11	7	12	19	8	10	5	3	7	9	14	2	12	7	2	10	13	11	14	9	7	7	1	15	10	9
hsa-miR-566	MIMAT0003230	Endogenous1	13.55	1	49	82.2	8	1	4	1	8	15	8	12	14	13	14	8	9	10	12	17	16	14	13	1	14	11	7	5	3	1	21	15	2	1	10	9	16	6	15	9	1	7	11	14	15	2	8
hsa-miR-567	MIMAT0003231	Endogenous1	23.45	3	72	57.94	32	35	27	42	36	28	16	16	27	41	28	25	4	15	7	19	14	19	16	16	17	18	8	11	14	18	18	17	3	24	9	8	16	18	14	13	14	12	10	13	11	13	17
hsa-miR-568	MIMAT0003232	Endogenous1	16.76	3	63	62.95	20	11	7	21	22	16	27	16	19	29	18	16	8	21	6	10	11	11	24	10	23	9	5	7	8	7	9	11	3	15	5	9	6	6	16	7	8	3	16	12	18	19	13
hsa-miR-570-3p	MIMAT0003235	Endogenous1	2.38	1	69	335.86	1	1	12	69	37	1	1	1	1	5	1	14	1	1	1	1	1	1	1	1	1	1	1	1	1	1	1	1	1	1	1	1	1	1	1	1	1	1	1	1	1	1	1
hsa-miR-571	MIMAT0003236	Endogenous1	11.49	1	32	50.69	16	12	11	9	11	12	12	19	8	16	5	5	13	7	8	15	17	6	13	14	10	7	5	3	18	12	10	9	2	11	6	7	1	9	12	5	10	5	5	5	7	7	9
hsa-miR-572	MIMAT0003237	Endogenous1	23.02	2	103	83.15	9	5	20	19	15	14	14	15	17	18	14	8	13	7	9	11	15	16	17	22	23	13	15	7	22	16	14	16	2	8	4	20	24	10	12	7	7	16	6	12	25	11	16
hsa-miR-573	MIMAT0003238	Endogenous1	10.86	3	26	45.71	8	9	10	11	7	12	9	7	11	25	7	9	3	10	9	11	11	13	13	9	16	13	12	7	10	8	10	11	3	10	7	5	7	7	15	6	8	8	14	11	6	8	9
hsa-miR-574-3p	MIMAT0003239	Endogenous1	148.34	2	1579	140.37	53	152	98	127	116	79	150	76	161	55	59	55	28	16	15	140	70	57	26	64	80	296	32	47	61	137	26	100	2	138	31	20	33	80	30	53	88	24	15	38	162	168	164
hsa-miR-574-5p	MIMAT0004795	Endogenous1	411.86	6	2755	121.32	529	332	405	587	667	260	466	101	224	300	271	444	92	54	591	1181	196	253	233	140	212	213	139	158	190	428	120	137	6	599	77	166	400	211	97	200	245	112	202	123	206	340	508
hsa-miR-575	MIMAT0003240	Endogenous1	425.67	5	2274	110.67	1323	553	235	497	1126	486	266	131	669	2274	210	720	208	63	852	143	117	143	166	208	199	87	146	267	66	193	322	86	5	321	1573	277	755	265	473	722	138	63	223	310	374	126	220
hsa-miR-576-3p	MIMAT0004796	Endogenous1	27.15	6	73	50.81	28	27	27	31	32	23	21	31	19	20	22	12	23	16	20	23	26	13	38	30	30	11	25	9	22	13	29	28	8	24	12	14	23	20	26	18	24	12	11	15	31	23	25
hsa-miR-576-5p	MIMAT0003241	Endogenous1	19.77	2	76	65.57	21	15	20	19	29	22	19	25	5	34	19	11	3	15	10	6	11	16	15	17	10	19	11	14	8	11	8	16	2	14	6	4	11	10	6	12	17	10	7	7	22	16	12
hsa-miR-577	MIMAT0003242	Endogenous1	33.29	3	211	104.54	22	49	28	31	82	104	168	56	12	18	20	16	15	12	23	46	17	18	53	39	12	197	16	6	7	34	22	22	9	36	8	9	14	6	16	12	18	9	8	13	12	22	24
hsa-miR-578	MIMAT0003243	Endogenous1	17.78	4	60	58.02	21	25	22	19	36	26	26	9	19	27	13	12	7	16	10	8	15	9	18	12	18	17	9	8	15	24	14	20	5	9	4	6	10	9	5	11	19	6	8	10	16	15	17
hsa-miR-579-3p	MIMAT0003244	Endogenous1	172.76	1	3049	327.36	1478	2148	921	3049	2651	1318	1	1	275	1170	1670	1819	1	1	1	1	1	1	1	1	1	1	1	1	1	1	1	1	1	1	1	1	1	1	1	1	1	1	1	1	1	1	1
hsa-miR-579-5p	MIMAT0026616	Endogenous1	11.76	3	29	41.14	18	18	12	14	15	14	9	16	10	15	13	5	4	7	7	11	20	8	11	12	14	10	12	4	10	13	12	9	3	13	9	14	12	8	13	9	8	8	7	5	11	15	7
hsa-miR-580-3p	MIMAT0003245	Endogenous1	13.81	1	70	71.37	19	12	14	11	25	23	14	17	15	15	16	8	5	18	9	4	17	4	11	15	12	13	5	9	11	15	6	16	3	11	1	8	11	4	4	5	12	5	10	13	14	5	7
hsa-miR-582-3p	MIMAT0004797	Endogenous1	22.71	2	74	61.55	21	13	23	37	17	22	18	15	9	14	16	10	15	7	13	12	24	12	21	19	35	14	17	14	15	18	17	23	2	10	3	10	21	8	26	12	24	7	7	19	17	25	14
hsa-miR-582-5p	MIMAT0003247	Endogenous1	68.94	7	396	96.31	85	91	160	148	165	145	63	35	32	27	22	30	22	20	37	70	52	33	44	45	83	48	36	36	27	49	39	30	10	56	7	24	16	23	24	45	36	13	16	26	66	396	56
hsa-miR-584-3p	MIMAT0022708	Endogenous1	27.19	3	71	53.32	22	23	41	32	17	20	32	18	33	24	28	18	9	17	9	16	27	21	27	9	24	14	19	13	22	15	13	17	3	17	13	15	37	28	22	15	15	18	25	16	25	21	17
hsa-miR-584-5p	MIMAT0003249	Endogenous1	14.51	4	45	57.3	13	10	19	9	15	13	11	8	10	14	11	12	6	4	6	10	16	4	12	7	13	10	10	6	10	12	9	6	5	11	5	12	13	13	16	12	11	6	10	12	5	14	7
hsa-miR-585-3p	MIMAT0003250	Endogenous1	33.17	7	92	63.94	32	23	23	29	15	23	32	36	19	25	29	27	14	21	17	23	23	19	26	16	32	17	27	7	24	17	16	19	8	22	15	25	23	15	34	25	32	15	11	27	32	17	17
hsa-miR-587	MIMAT0003253	Endogenous1	22.64	1	455	205.45	24	34	14	12	19	25	19	10	11	25	12	13	9	8	10	13	8	9	11	17	10	5	5	8	7	1	13	4	4	5	11	7	7	9	16	14	12	12	7	9	7	12	21
hsa-miR-589-5p	MIMAT0004799	Endogenous1	12.21	1	41	64.78	8	9	5	14	12	7	7	7	9	13	16	6	3	6	6	7	9	3	8	19	10	10	3	6	13	13	8	3	4	8	4	1	6	8	9	3	6	10	8	11	9	11	8
hsa-miR-590-3p	MIMAT0004801	Endogenous1	8.54	1	34	67.05	10	4	8	6	8	7	9	9	5	9	5	9	4	12	4	5	8	9	1	6	5	9	6	2	4	6	8	8	4	7	1	6	6	5	9	5	3	7	4	8	7	4	5
hsa-miR-590-5p	MIMAT0003258	Endogenous1	64.96	1	316	92.49	184	202	205	109	75	113	129	39	15	29	22	23	16	12	17	24	14	25	28	78	32	74	28	51	55	166	20	31	1	106	4	11	10	14	14	19	47	4	6	5	36	95	54
hsa-miR-591	MIMAT0003259	Endogenous1	14.45	2	46	61.8	23	19	10	14	5	14	8	5	8	12	7	12	3	10	5	9	14	9	9	12	14	8	12	13	14	16	8	12	2	13	5	6	13	6	7	7	11	5	6	9	15	10	17
hsa-miR-592	MIMAT0003260	Endogenous1	41.21	3	644	176.22	19	33	28	23	16	24	17	11	14	29	11	13	11	6	6	19	21	68	14	54	28	644	18	50	13	144	11	15	8	27	4	21	15	12	10	21	34	11	11	17	21	106	15
hsa-miR-593-3p	MIMAT0004802	Endogenous1	56.17	4	1330	247.1	29	55	37	29	36	32	16	13	26	20	26	26	10	7	5	21	17	26	11	22	18	11	20	11	14	65	11	18	4	30	8	25	60	12	8	18	10	12	14	6	18	18	36
hsa-miR-595	MIMAT0003263	Endogenous1	12.75	3	121	103.06	23	14	10	13	13	7	12	10	12	16	13	5	3	7	8	9	13	12	11	12	9	7	9	5	5	10	7	7	5	5	3	4	9	6	13	5	7	9	8	7	11	6	9
hsa-miR-596	MIMAT0003264	Endogenous1	33.49	2	215	97.15	142	36	45	41	79	109	32	22	23	49	30	48	45	12	16	9	10	12	13	22	20	22	10	6	12	23	9	22	4	25	11	11	24	11	23	11	34	2	18	14	18	11	19
hsa-miR-597-5p	MIMAT0003265	Endogenous1	31.77	5	106	60.64	48	20	40	50	38	34	34	21	31	23	18	14	15	17	18	20	29	19	30	15	23	22	26	15	20	30	23	23	5	30	7	11	12	20	33	25	30	13	18	19	29	26	19
hsa-miR-598-3p	MIMAT0003266	Endogenous1	57.43	2	331	85.67	50	143	23	68	34	29	70	48	18	16	26	16	16	14	15	27	23	82	33	37	47	218	24	14	133	74	26	24	2	71	16	18	25	20	28	34	28	5	13	18	43	181	46
hsa-miR-599	MIMAT0003267	Endogenous1	8.57	1	28	60.31	9	3	3	14	1	8	11	11	12	9	4	8	7	12	6	7	11	8	8	6	13	7	8	2	7	9	8	6	2	7	4	7	5	6	9	11	6	4	1	5	13	1	2
hsa-miR-600	MIMAT0003268	Endogenous1	15.64	1	59	64.75	18	19	18	29	20	13	12	9	12	17	8	16	7	6	9	18	14	11	8	7	7	12	6	5	8	18	9	9	1	3	6	12	7	7	14	7	6	8	6	6	8	11	14
hsa-miR-601	MIMAT0003269	Endogenous1	46.68	2	300	104.73	215	106	71	94	191	113	23	19	54	300	36	91	19	27	47	14	23	15	14	18	18	11	25	26	22	38	25	25	2	35	94	17	23	31	101	32	23	7	14	19	40	25	32
hsa-miR-603	MIMAT0003271	Endogenous1	3.15	1	137	494.12	1	1	1	1	1	1	1	1	1	1	1	1	1	1	1	1	1	1	1	1	1	1	1	1	1	1	1	1	1	1	1	1	1	1	1	1	1	1	1	1	1	1	1
hsa-miR-604	MIMAT0003272	Endogenous1	9.33	1	32	70.96	7	1	1	1	8	4	3	5	8	11	8	10	6	12	7	2	10	5	5	8	7	5	10	5	3	1	7	7	6	6	1	9	4	7	11	3	12	1	8	6	9	8	11
hsa-miR-605-5p	MIMAT0003273	Endogenous1	13.09	2	50	61.23	13	14	13	13	8	5	16	7	8	9	7	14	6	11	9	9	7	13	9	8	7	14	8	2	14	9	9	12	5	7	7	11	9	9	19	7	11	4	4	7	15	5	5
hsa-miR-606	MIMAT0003274	Endogenous1	21.07	2	77	65.68	18	18	19	19	16	22	25	17	16	32	21	17	10	22	7	9	17	14	24	24	20	11	10	12	14	13	17	14	2	14	11	3	8	14	9	12	15	8	21	10	17	20	17
hsa-miR-607	MIMAT0003275	Endogenous1	26.77	5	68	50.46	17	21	24	36	23	27	32	32	24	27	26	17	18	19	13	9	23	20	34	17	34	19	36	14	26	14	27	16	6	19	26	15	25	17	15	32	17	10	13	14	29	14	18
hsa-miR-608	MIMAT0003276	Endogenous1	18.12	4	90	59.7	11	12	11	13	19	12	16	10	13	17	22	11	5	9	17	20	29	11	18	18	13	15	18	17	15	14	10	21	9	12	6	12	10	8	8	9	12	9	13	12	14	12	7
hsa-miR-610	MIMAT0003278	Endogenous1	53.27	3	1672	316.47	36	50	45	62	58	39	28	29	31	56	39	44	8	15	16	13	16	24	17	32	37	25	8	11	25	22	17	13	3	38	10	13	25	43	21	12	30	15	21	24	25	33	22
hsa-miR-612	MIMAT0003280	Endogenous1	48.35	11	178	66.05	38	38	19	47	43	37	27	27	35	52	42	28	23	40	40	62	48	28	41	41	38	37	31	16	21	40	29	26	25	26	11	34	29	38	46	33	33	23	29	32	29	24	27
hsa-miR-613	MIMAT0003281	Endogenous1	18.69	1	82	84.17	14	18	9	14	20	28	15	10	12	23	16	15	8	15	2	9	8	7	17	16	14	17	9	3	10	15	3	16	2	18	6	9	14	3	7	9	10	4	9	6	13	11	5
hsa-miR-614	MIMAT0003282	Endogenous1	11.31	1	36	65.73	9	7	8	9	14	7	10	4	7	10	8	11	9	8	8	10	7	10	7	1	6	12	7	2	7	10	7	9	1	2	5	9	6	8	11	12	6	8	6	7	6	9	5
hsa-miR-615-3p	MIMAT0003283	Endogenous1	27.04	5	112	69.1	22	11	20	33	24	13	15	16	16	19	29	28	17	25	9	12	21	6	16	23	28	22	17	6	14	13	17	30	5	9	12	15	14	20	12	13	17	9	14	13	17	30	20
hsa-miR-615-5p	MIMAT0004804	Endogenous1	19.53	1	65	57.09	20	32	15	29	22	21	22	16	23	31	19	32	12	24	8	12	14	15	13	12	25	18	8	6	11	5	8	34	3	23	6	7	13	29	15	10	18	6	23	11	22	29	16
hsa-miR-616-3p	MIMAT0004805	Endogenous1	13.35	1	33	45.98	15	19	17	25	24	20	18	14	14	11	15	9	7	6	9	12	10	12	15	17	15	5	16	5	18	26	14	17	1	8	4	10	16	9	11	17	18	8	4	10	19	20	17
hsa-miR-617	MIMAT0003286	Endogenous1	23.16	3	82	71.06	16	23	12	31	33	27	21	17	19	28	18	21	7	20	4	9	8	8	16	14	16	17	6	7	17	24	14	23	5	12	9	4	9	21	12	10	17	8	15	18	16	18	11
hsa-miR-619-3p	MIMAT0003288	Endogenous1	18.68	3	63	62.95	33	19	23	36	41	20	22	21	19	26	23	16	8	14	9	10	13	7	15	12	18	16	4	9	14	9	6	18	3	17	4	8	7	9	15	9	10	5	8	15	14	22	14
hsa-miR-620	MIMAT0003289	Endogenous1	10.69	2	33	58.99	19	12	5	17	7	9	10	10	8	10	11	8	5	8	4	7	2	7	12	10	8	8	7	3	4	5	10	8	3	11	4	10	4	5	8	9	11	6	9	3	10	7	7
hsa-miR-624-3p	MIMAT0004807	Endogenous1	11.08	3	33	53.57	14	8	10	14	12	6	13	18	9	15	6	9	11	16	7	12	12	6	6	7	9	8	10	3	6	12	14	11	3	7	3	8	7	10	12	5	10	4	9	7	5	7	11
hsa-miR-625-5p	MIMAT0003294	Endogenous1	42.66	4	168	75.52	43	36	24	20	27	31	25	16	49	78	32	45	12	5	16	17	34	43	11	33	25	20	15	27	26	53	39	121	8	18	4	19	18	62	6	15	59	25	21	16	55	71	53
hsa-miR-626	MIMAT0003295	Endogenous1	37.46	4	148	75.01	20	24	17	34	20	18	25	36	23	26	21	26	13	22	18	20	40	18	18	19	36	11	26	13	21	15	25	29	4	14	11	24	37	14	24	26	22	16	15	15	25	23	22
hsa-miR-627-3p	MIMAT0026623	Endogenous1	18.51	6	65	45.01	28	26	26	41	10	17	14	19	15	22	16	15	11	16	16	24	12	17	24	19	29	22	27	7	19	20	23	25	7	21	11	28	17	21	19	15	27	12	13	23	32	14	21
hsa-miR-627-5p	MIMAT0003296	Endogenous1	1	1	1	0	1	1	1	1	1	1	1	1	1	1	1	1	1	1	1	1	1	1	1	1	1	1	1	1	1	1	1	1	1	1	1	1	1	1	1	1	1	1	1	1	1	1	1
hsa-miR-628-3p	MIMAT0003297	Endogenous1	21.96	3	137	85.5	26	17	19	13	18	17	8	13	14	18	12	9	7	8	7	13	13	20	14	10	13	18	10	11	18	24	18	19	3	20	3	7	6	12	8	13	12	5	6	7	19	45	18
hsa-miR-628-5p	MIMAT0004809	Endogenous1	25.66	3	183	85.41	20	30	17	26	48	21	33	12	12	15	10	6	15	12	4	16	33	47	17	21	29	42	9	23	14	40	16	28	3	16	7	8	8	13	8	14	26	10	14	13	22	49	12
hsa-miR-629-5p	MIMAT0004810	Endogenous1	26.09	3	562	216.31	23	19	15	21	21	14	17	20	27	37	15	15	13	15	22	20	14	11	14	11	24	14	18	3	14	27	15	18	11	11	9	5	9	15	13	15	22	8	14	13	13	15	13
hsa-miR-630	MIMAT0003299	Endogenous1	716.81	2	7947	144.9	1375	1459	505	500	1689	1592	212	134	371	7947	152	1978	43	249	339	140	68	301	178	408	117	139	107	126	50	530	249	397	2	675	1159	293	364	363	2191	2264	113	265	326	319	256	120	672
hsa-miR-631	MIMAT0003300	Endogenous1	15.91	3	37	50.02	16	14	5	17	21	23	9	9	5	31	15	19	8	10	11	19	12	5	11	13	9	9	14	6	12	17	13	13	8	3	9	7	14	17	19	17	7	8	13	11	8	8	10
hsa-miR-637	MIMAT0003307	Endogenous1	9.16	1	33	67.27	9	7	5	10	7	6	5	7	4	12	6	3	5	7	2	14	8	4	4	4	6	6	6	5	7	8	4	11	3	6	2	2	6	8	6	8	3	1	7	9	7	9	2
hsa-miR-638	MIMAT0003308	Endogenous1	14.11	4	67	65.21	14	16	6	15	20	14	9	16	10	19	13	18	10	11	9	17	13	11	12	8	7	16	9	7	7	6	6	5	6	13	9	8	22	7	16	10	8	11	8	4	18	11	5
hsa-miR-639	MIMAT0003309	Endogenous1	25.15	4	77	71.2	23	12	11	23	12	20	17	20	21	15	10	8	6	12	13	10	23	12	17	19	30	17	23	7	14	25	17	16	4	12	7	8	14	13	20	17	17	8	7	19	18	11	20
hsa-miR-640	MIMAT0003310	Endogenous1	21.67	2	84	71.85	22	17	17	16	28	28	15	13	10	26	18	12	5	7	7	15	14	16	11	11	13	10	9	5	13	18	12	21	2	10	10	5	14	17	16	4	13	10	5	7	18	22	10
hsa-miR-641	MIMAT0003311	Endogenous1	11.82	1	37	64.6	8	10	6	12	12	13	12	10	9	12	10	6	7	5	10	7	12	7	8	2	26	15	3	4	9	5	8	14	2	15	5	5	5	6	13	14	11	4	10	11	6	7	4
hsa-miR-642a-3p	MIMAT0020924	Endogenous1	49.41	6	439	138.22	162	84	57	63	83	95	27	19	36	439	38	93	11	23	19	19	11	15	20	20	15	15	13	11	14	20	16	25	7	31	105	25	31	36	49	60	17	8	27	18	12	10	17
hsa-miR-642a-5p	MIMAT0003312	Endogenous1	49.58	3	666	151.32	24	14	23	38	22	17	36	18	16	53	35	53	14	10	17	21	38	25	28	28	45	666	22	13	44	76	28	50	3	24	7	25	25	19	25	28	70	37	11	19	34	34	42
hsa-miR-643	MIMAT0003313	Endogenous1	19.94	4	61	53.42	24	25	25	22	16	18	19	24	15	12	17	19	11	10	7	16	23	12	16	14	21	9	20	12	16	17	19	16	4	19	6	17	14	14	15	17	17	15	11	12	29	11	14
hsa-miR-644a	MIMAT0003314	Endogenous1	28.93	3	132	93.22	21	14	16	35	35	25	14	9	21	18	25	25	3	5	10	12	20	18	11	7	14	11	9	7	7	27	17	18	5	11	11	9	31	17	26	6	14	11	5	10	21	21	31
hsa-miR-648	MIMAT0003318	Endogenous1	14.29	2	49	70.7	14	13	9	14	11	6	9	7	6	14	12	5	9	11	6	11	7	8	13	8	14	17	10	5	2	4	5	11	5	12	4	11	12	10	7	10	9	4	5	7	6	9	6
hsa-miR-649	MIMAT0003319	Endogenous1	17.74	2	113	99.44	16	11	9	21	14	19	10	9	5	14	9	8	11	10	10	14	10	10	6	9	11	5	17	4	10	10	10	9	2	10	3	11	20	7	14	9	5	12	9	15	6	12	9
hsa-miR-650	MIMAT0003320	Endogenous1	21.96	4	55	48.78	22	17	29	23	12	14	35	20	20	20	19	14	11	14	13	16	25	17	27	21	33	22	26	14	19	17	27	14	8	10	4	15	20	13	21	18	25	8	10	13	23	9	17
hsa-miR-6503-3p	MIMAT0025463	Endogenous1	13.67	3	39	50.78	19	9	13	20	16	20	13	17	18	17	10	9	3	15	10	10	12	9	13	20	13	17	6	9	14	18	9	22	6	12	4	10	5	8	16	10	13	15	5	6	11	9	6
hsa-miR-6503-5p	MIMAT0025462	Endogenous1	17.42	3	36	37.22	15	25	22	31	14	24	30	21	23	16	14	19	8	15	13	20	29	17	24	17	31	12	18	7	21	12	21	26	3	12	4	18	26	19	18	16	20	12	17	22	28	18	14
hsa-miR-651-3p	MIMAT0026624	Endogenous1	7.17	1	20	59.22	17	10	9	17	10	8	7	15	10	17	9	8	10	11	9	9	11	16	10	11	9	14	5	4	5	12	20	8	3	7	4	9	8	7	10	6	7	5	7	6	12	9	6
hsa-miR-651-5p	MIMAT0003321	Endogenous1	28.57	5	94	55.84	23	28	43	37	39	23	27	17	27	23	18	10	16	11	18	55	38	25	33	47	37	20	9	29	15	34	22	30	11	23	9	17	12	11	8	14	32	13	13	10	22	64	40
hsa-miR-6511a-3p	MIMAT0025479	Endogenous1	11.86	3	35	48.42	18	15	12	21	13	11	17	8	13	11	11	10	8	10	6	15	14	16	9	3	10	18	11	8	3	19	16	15	4	8	4	9	15	9	9	9	8	3	10	7	5	13	12
hsa-miR-6511a-5p	MIMAT0025478	Endogenous1	8.44	1	21	43.43	14	8	13	8	12	8	9	6	10	21	9	4	8	12	13	8	16	12	11	4	11	7	11	1	6	5	15	10	8	10	3	3	3	5	13	7	9	11	9	7	11	7	7
hsa-miR-652-3p	MIMAT0003322	Endogenous1	48.48	1	407	119.51	95	102	30	22	117	92	40	16	44	66	48	60	7	8	17	29	15	31	19	43	27	24	21	18	21	43	15	33	1	20	1	10	10	26	12	38	34	6	14	23	33	62	51
hsa-miR-652-5p	MIMAT0022709	Endogenous1	8.81	1	25	61.46	1	12	9	1	1	1	9	18	4	5	16	4	8	24	9	11	25	15	16	11	20	6	15	4	15	7	12	9	3	6	6	10	15	14	15	6	18	8	14	14	16	6	13
hsa-miR-654-3p	MIMAT0004814	Endogenous1	18.26	2	60	61.75	15	14	18	21	27	25	20	13	17	27	16	13	9	25	12	10	12	13	11	13	16	40	8	8	10	9	10	17	4	13	2	9	11	8	15	10	7	7	15	16	13	17	21
hsa-miR-654-5p	MIMAT0003330	Endogenous1	13.7	3	47	60.22	17	16	16	16	18	8	11	10	16	13	11	6	8	10	7	11	8	12	15	9	16	47	11	7	7	5	13	8	3	12	6	7	12	9	7	6	17	4	11	9	8	6	9
hsa-miR-655-3p	MIMAT0003331	Endogenous1	11.1	1	27	54.62	9	8	1	10	12	15	12	15	9	14	12	11	5	13	4	12	12	10	10	2	8	23	9	2	13	1	13	7	5	1	9	10	6	11	8	7	8	5	4	13	13	2	10
hsa-miR-656-3p	MIMAT0003332	Endogenous1	32.32	1	411	138.77	24	35	22	34	39	24	9	12	17	22	18	24	11	10	9	14	27	25	10	9	16	411	15	14	14	1	22	12	3	8	10	12	29	14	20	10	13	15	14	12	20	43	30
hsa-miR-660-3p	MIMAT0022711	Endogenous1	25.06	3	81	68.22	24	33	34	26	18	12	21	20	17	13	9	6	5	13	9	23	21	13	14	15	30	13	20	12	22	17	14	14	4	19	9	17	13	17	15	15	11	5	8	14	19	13	17
hsa-miR-660-5p	MIMAT0003338	Endogenous1	105.03	1	537	90.76	242	401	311	143	103	129	295	100	33	19	18	25	62	26	62	276	136	189	112	225	120	537	67	185	75	127	85	139	1	263	3	22	15	24	13	37	86	13	11	21	89	143	115
hsa-miR-661	MIMAT0003324	Endogenous1	13.9	1	38	53.63	16	11	6	18	20	13	12	13	14	18	12	12	12	17	9	17	19	12	13	11	11	10	8	2	9	1	8	6	5	13	7	17	8	5	16	16	4	9	13	13	15	10	11
hsa-miR-663a	MIMAT0003326	Endogenous1	66.66	4	530	110.54	113	99	16	65	64	60	27	20	49	241	32	120	55	8	145	58	22	12	14	22	39	21	30	60	7	56	24	15	4	65	19	58	98	18	86	114	31	59	23	63	33	26	52
hsa-miR-664a-3p	MIMAT0005949	Endogenous1	176.85	9	884	88.47	160	550	112	132	88	67	88	54	123	92	137	238	47	28	29	76	86	136	62	81	214	403	57	106	236	575	62	77	12	139	20	45	122	101	28	93	146	80	52	42	196	251	220
hsa-miR-664b-3p	MIMAT0022272	Endogenous1	51.36	3	372	126.42	28	19	21	33	41	13	22	11	43	23	47	28	9	11	12	28	41	18	12	25	36	27	11	18	46	89	18	20	3	28	5	17	71	11	13	16	19	21	15	11	24	23	43
hsa-miR-664b-5p	MIMAT0022271	Endogenous1	7.84	1	26	82.63	6	3	5	5	5	2	2	9	3	6	4	4	4	8	5	11	6	7	4	4	5	4	5	1	2	2	4	1	1	4	1	3	5	4	7	4	2	4	2	6	6	4	4
hsa-miR-665	MIMAT0004952	Endogenous1	11.94	3	33	42.57	13	21	11	21	17	15	13	6	10	18	18	7	6	10	10	8	10	6	14	10	14	13	12	6	10	6	9	13	3	8	4	7	10	5	14	8	16	5	8	8	8	19	13
hsa-miR-671-3p	MIMAT0004819	Endogenous1	29.79	2	91	63.41	43	36	50	60	54	40	30	22	21	48	39	40	8	18	10	10	16	27	20	26	24	20	8	14	21	31	15	19	2	32	3	10	18	34	14	20	25	8	21	11	17	26	21
hsa-miR-671-5p	MIMAT0003880	Endogenous1	13.19	1	43	76.25	8	9	2	3	1	9	6	7	9	9	7	12	11	5	7	10	7	4	9	5	12	11	6	2	10	7	9	10	1	5	9	4	3	4	6	9	10	2	6	3	11	10	8
hsa-miR-6720-3p	MIMAT0025851	Endogenous1	16.2	3	34	40.21	25	9	23	25	13	19	17	21	16	14	20	6	8	19	21	15	34	20	17	17	27	11	19	9	12	16	11	24	9	23	9	14	15	24	18	14	12	16	20	12	20	11	17
hsa-miR-6721-5p	MIMAT0025852	Endogenous1	20.07	6	64	53.33	34	30	35	20	23	22	41	22	23	34	27	17	14	11	11	16	13	19	15	10	23	19	19	7	9	21	19	20	6	15	8	13	19	14	17	18	19	9	12	15	18	13	26
hsa-miR-6724-5p	MIMAT0025856	Endogenous1	19.45	4	61	55.05	18	39	16	28	33	22	14	10	18	44	61	39	14	9	13	24	15	16	8	23	12	6	13	4	15	31	17	21	6	24	10	9	13	12	18	13	16	9	13	22	13	14	18
hsa-miR-675-5p	MIMAT0004284	Endogenous1	11.27	2	33	63.74	9	7	9	17	11	10	3	8	7	7	12	14	4	4	4	8	12	9	6	9	8	12	5	4	8	8	9	9	4	5	4	3	9	5	5	5	7	4	8	10	8	3	14
hsa-miR-7-5p	MIMAT0000252	Endogenous1	873.46	4	64337	750.44	320	293	28	48	175	405	254	86	81	73	26	56	13	21	97	104	277	569	617	2009	87	64337	114	265	157	1185	133	163	5	148	7	17	23	31	17	57	309	20	9	14	85	815	87
hsa-miR-708-5p	MIMAT0004926	Endogenous1	32.56	1	199	122.99	24	13	59	19	38	7	37	17	22	20	8	15	3	13	8	14	27	28	10	20	33	167	12	14	20	22	19	17	1	17	5	10	4	34	5	7	9	1	12	5	22	25	36
hsa-miR-744-5p	MIMAT0004945	Endogenous1	21.46	2	60	65.69	29	17	16	49	49	39	26	10	25	35	18	32	9	8	8	18	11	10	11	13	19	22	9	9	6	16	17	15	5	24	5	3	12	12	10	15	17	7	7	7	8	7	9
hsa-miR-758-3p+hsa-miR-411-3p	MIMAT0003879	Endogenous1	30.06	3	1003	337.59	14	9	16	17	14	12	11	13	17	14	9	11	6	6	6	5	26	18	10	15	14	1003	10	7	12	12	11	16	3	16	8	11	10	10	9	4	15	5	6	6	15	38	27
hsa-miR-758-5p	MIMAT0022929	Endogenous1	8.24	1	20	51.27	17	14	8	19	9	10	17	14	12	12	12	12	10	14	13	16	10	6	11	8	12	14	7	1	9	9	19	9	1	8	6	9	11	10	12	10	8	7	7	7	8	9	5
hsa-miR-760	MIMAT0004957	Endogenous1	15.05	3	46	55.56	20	8	16	18	16	14	13	7	10	20	6	9	11	10	4	18	9	10	8	16	9	15	11	6	3	14	9	14	6	9	6	14	11	14	5	17	8	6	13	10	9	9	10
hsa-miR-761	MIMAT0010364	Endogenous1	18.55	3	71	75.91	16	4	9	21	13	16	9	10	11	24	12	13	9	9	6	20	15	11	7	9	15	14	8	5	12	10	13	10	3	12	7	7	11	10	12	14	9	7	5	8	9	11	10
hsa-miR-764	MIMAT0010367	Endogenous1	31.74	5	93	62.93	27	12	18	25	16	26	31	25	26	22	29	16	19	25	14	21	27	17	26	22	36	19	31	8	15	14	34	27	5	19	13	17	32	26	21	16	15	22	18	20	27	18	21
hsa-miR-765	MIMAT0003945	Endogenous1	15.82	2	48	68.54	9	12	11	15	17	11	11	12	7	8	20	7	10	14	10	10	8	9	12	5	15	12	3	5	8	7	9	6	7	8	7	13	9	10	12	9	5	10	11	9	12	10	10
hsa-miR-766-3p	MIMAT0003888	Endogenous1	15.29	3	48	63.76	14	17	13	14	13	9	16	6	7	14	12	19	10	9	12	12	15	12	7	12	12	20	12	5	16	15	7	4	4	3	6	11	10	6	16	7	13	5	5	19	7	13	5
hsa-miR-766-5p	MIMAT0022714	Endogenous1	8.82	1	86	104.77	7	1	8	15	6	9	7	1	1	7	7	9	8	8	5	7	4	9	8	8	10	4	6	2	2	5	13	2	2	4	1	5	9	6	6	6	6	2	5	7	6	9	3
hsa-miR-767-3p	MIMAT0003883	Endogenous1	17.6	1	77	67.35	20	16	10	22	22	22	24	16	21	33	20	15	12	15	6	8	16	7	14	17	16	4	8	11	4	5	12	19	4	6	3	5	11	18	12	14	13	7	11	14	14	19	13
hsa-miR-767-5p	MIMAT0003882	Endogenous1	25.55	6	65	47.83	31	18	34	36	19	23	27	21	15	24	26	16	11	25	22	16	27	22	21	21	35	35	23	11	22	15	27	23	8	11	7	22	22	27	15	14	34	18	7	19	30	24	19
hsa-miR-769-3p	MIMAT0003887	Endogenous1	24.47	1	100	63.12	29	34	24	28	20	17	24	15	24	24	1	17	12	26	12	19	28	22	33	14	34	19	18	10	13	22	20	27	11	18	11	10	15	19	17	20	24	5	6	13	18	21	18
hsa-miR-769-5p	MIMAT0003886	Endogenous1	106.26	4	702	90.14	174	186	80	69	170	84	200	68	94	91	31	86	44	32	62	48	47	111	64	65	84	312	34	60	89	288	70	150	4	135	17	21	25	74	21	54	137	27	35	26	68	118	149
hsa-miR-770-5p	MIMAT0003948	Endogenous1	14.49	1	40	47.45	20	21	14	22	13	7	15	19	11	17	19	18	6	7	10	11	23	13	14	9	6	11	16	2	14	11	15	16	1	17	7	9	9	12	15	15	13	8	5	10	11	11	16
hsa-miR-802	MIMAT0004185	Endogenous1	31.12	3	101	64.5	23	26	20	24	17	16	28	27	23	15	26	22	12	11	11	27	32	23	28	19	33	18	29	6	20	21	22	14	3	13	7	12	14	23	14	17	21	14	12	18	22	20	25
hsa-miR-873-3p	MIMAT0022717	Endogenous1	25.12	4	63	55.6	26	27	30	26	27	25	28	25	23	32	30	25	16	14	8	20	18	19	17	19	16	21	17	7	19	31	19	17	4	14	10	13	17	22	21	9	14	9	9	18	15	27	22
hsa-miR-873-5p	MIMAT0004953	Endogenous1	17.01	1	198	122.14	40	16	15	21	24	20	14	12	15	21	11	13	7	17	6	9	12	24	9	18	24	22	7	6	11	15	10	17	1	12	4	14	16	6	12	7	14	4	12	7	14	16	13
hsa-miR-874-3p	MIMAT0004911	Endogenous1	14.95	1	84	88.98	45	16	20	21	16	20	6	5	22	21	8	12	3	8	5	8	10	10	5	7	12	4	6	5	7	8	7	7	1	8	3	8	6	9	12	12	8	2	9	2	11	20	13
hsa-miR-874-5p	MIMAT0026718	Endogenous1	58.02	1	266	76.31	86	266	120	255	123	92	76	39	69	77	67	107	12	18	14	34	39	47	28	51	42	35	8	22	42	47	29	38	1	75	9	11	18	59	88	20	81	21	59	43	32	62	61
hsa-miR-875-3p	MIMAT0004923	Endogenous1	16.26	1	73	75.95	16	7	8	20	25	11	14	12	15	16	21	9	5	10	6	6	12	2	16	11	16	14	9	6	12	16	7	15	1	19	3	6	11	12	6	10	14	3	12	12	8	14	5
hsa-miR-876-3p	MIMAT0004925	Endogenous1	15.89	1	47	59.73	13	13	11	11	8	11	10	13	10	19	16	10	4	9	13	14	15	8	9	13	16	11	11	1	9	10	11	13	6	9	5	9	9	9	9	22	7	5	10	20	13	8	7
hsa-miR-876-5p	MIMAT0004924	Endogenous1	19.34	1	63	62.86	15	16	17	27	11	13	16	20	19	20	10	6	13	9	16	8	21	17	17	8	21	11	20	7	27	1	15	12	1	8	6	9	18	15	18	12	17	10	13	11	28	15	12
hsa-miR-877-5p	MIMAT0004949	Endogenous1	55.78	2	415	113.57	151	67	58	137	201	80	34	32	67	85	52	151	60	19	36	54	23	31	27	26	34	31	19	5	13	48	40	28	2	24	42	17	49	35	59	43	26	26	22	23	38	18	28
hsa-miR-885-3p	MIMAT0004948	Endogenous1	11.64	1	37	69.48	5	10	10	12	12	5	8	6	6	13	10	8	2	5	3	11	8	11	1	7	8	4	10	4	7	12	9	9	4	2	2	5	3	5	14	9	11	6	2	8	5	11	6
hsa-miR-885-5p	MIMAT0004947	Endogenous1	39.22	4	1013	262.37	26	47	27	99	14	11	26	21	14	24	34	22	12	11	10	17	14	30	17	11	20	18	14	5	24	30	12	20	4	43	5	14	14	17	23	27	13	10	7	12	26	154	18
hsa-miR-887-3p	MIMAT0004951	Endogenous1	17.17	1	105	82.86	14	10	16	19	27	22	16	10	18	19	10	14	11	24	7	12	12	11	17	20	15	17	5	6	22	13	9	9	5	14	1	3	6	12	16	10	12	10	14	13	12	6	13
hsa-miR-887-5p	MIMAT0026720	Endogenous1	18.29	4	37	42.18	29	14	31	25	29	22	36	29	21	25	24	17	19	17	19	24	28	19	30	16	37	12	22	7	28	19	30	24	9	14	22	20	27	34	20	19	33	15	18	25	34	23	20
hsa-miR-888-5p	MIMAT0004916	Endogenous1	89.84	5	725	148.16	46	36	49	69	111	46	33	30	29	49	48	29	21	28	11	29	28	38	32	37	47	23	38	24	45	175	30	51	5	41	19	52	161	20	35	26	27	36	18	28	23	28	62
hsa-miR-889-3p	MIMAT0004921	Endogenous1	28.01	3	995	358.29	26	26	25	22	15	15	11	8	15	13	11	7	3	4	8	13	21	19	13	12	15	995	9	5	9	17	9	9	3	13	4	7	12	5	8	8	16	8	7	9	14	38	22
hsa-miR-890	MIMAT0004912	Endogenous1	33.27	2	189	92.24	24	30	24	41	29	27	28	13	16	31	25	17	7	24	6	5	19	16	25	21	26	23	9	10	14	46	11	24	2	27	8	12	41	18	12	13	21	13	19	16	22	25	23
hsa-miR-891a-5p	MIMAT0004902	Endogenous1	32.24	5	91	56.18	32	28	32	32	23	16	35	27	19	28	29	15	19	22	19	20	34	26	33	19	45	12	31	7	21	10	23	26	8	19	15	31	23	18	23	22	24	16	19	25	29	26	22
hsa-miR-891b	MIMAT0004913	Endogenous1	20.86	3	60	61.38	18	16	20	17	12	18	15	14	18	20	25	15	12	7	19	17	18	16	14	13	18	11	15	11	11	8	24	18	6	9	8	10	14	12	14	7	10	9	10	10	13	12	16
hsa-miR-892a	MIMAT0004907	Endogenous1	19.39	1	67	58.97	19	10	29	17	27	28	20	16	16	23	19	12	8	20	13	12	17	13	10	19	16	22	10	7	11	15	9	13	1	25	5	7	15	14	10	10	11	3	11	17	10	8	16
hsa-miR-892b	MIMAT0004918	Endogenous1	8.53	1	27	62.35	10	5	4	3	15	5	7	11	7	5	8	6	6	13	6	9	8	5	8	5	4	8	5	2	4	4	10	3	2	7	1	3	6	9	7	7	5	5	7	3	6	7	7
hsa-miR-9-5p	MIMAT0000441	Endogenous1	1559.68	2	32647	312.2	266	2562	50	770	411	515	3414	889	14	125	9	32	48	98	259	809	103	4395	711	276	162	5538	14	375	4145	31541	45	555	2	822	2	36	8	44	58	435	51	13	38	90	90	10040	306
hsa-miR-922	MIMAT0004972	Endogenous1	25.81	5	73	69	10	5	25	20	15	17	20	12	24	19	20	15	10	21	7	10	23	14	16	12	33	10	25	7	17	9	19	18	5	14	9	18	19	22	11	10	7	12	8	21	30	17	15
hsa-miR-924	MIMAT0004974	Endogenous1	7.49	1	32	81.76	3	8	3	4	5	9	6	4	7	6	5	6	4	5	5	2	3	5	4	3	4	4	4	1	6	5	10	4	1	3	2	1	2	2	5	4	1	2	4	2	11	4	3
hsa-miR-92a-1-5p	MIMAT0004507	Endogenous1	14.95	3	85	74.2	15	22	28	54	23	14	12	9	8	13	16	47	8	15	11	36	12	6	12	8	12	34	12	6	9	85	14	13	3	21	4	9	9	8	10	8	9	9	6	14	12	6	19
hsa-miR-92a-3p	MIMAT0000092	Endogenous1	96.29	2	612	136.45	216	508	387	523	587	269	24	28	119	72	212	549	16	25	24	83	13	27	30	43	27	138	12	30	41	612	12	36	2	121	9	4	8	13	19	11	70	41	65	100	27	44	85
hsa-miR-92b-3p	MIMAT0003218	Endogenous1	22.29	4	120	88.1	27	59	48	80	29	22	14	15	17	25	26	29	6	8	4	10	15	9	4	16	17	22	13	5	12	23	12	10	5	18	5	8	11	8	10	9	13	8	4	8	14	42	9
hsa-miR-93-5p	MIMAT0000093	Endogenous1	1888.42	2	9169	97.16	3219	4719	6533	6456	3702	3415	4050	1399	904	780	957	1570	553	334	965	3828	728	1239	1155	4212	1848	5993	721	1308	986	9169	851	2405	2	5520	7	149	141	1291	212	1588	3124	524	556	916	704	2446	1747
hsa-miR-933	MIMAT0004976	Endogenous1	27.14	4	80	59.36	19	24	18	36	28	20	25	22	25	19	21	17	10	9	15	18	24	14	20	17	50	16	27	7	15	10	26	16	6	18	12	9	18	25	26	23	11	13	19	21	26	15	32
hsa-miR-934	MIMAT0004977	Endogenous1	18.83	1	95	80.96	7	14	95	69	18	29	61	20	8	6	3	3	11	11	16	10	6	7	18	20	13	1	13	3	9	3	10	14	3	14	7	10	11	6	5	10	10	16	12	5	12	1	9
hsa-miR-935	MIMAT0004978	Endogenous1	15.44	2	73	80.94	14	10	14	20	19	13	14	11	18	20	5	8	7	14	5	5	8	11	11	21	9	10	8	5	14	7	8	12	2	9	4	7	6	7	6	3	7	2	9	11	11	8	7
hsa-miR-936	MIMAT0004979	Endogenous1	15.17	4	45	56.85	8	16	11	18	13	15	16	16	10	13	11	10	9	12	8	15	12	7	16	12	10	10	6	6	17	7	8	12	5	5	13	17	7	5	16	10	13	6	9	11	14	4	8
hsa-miR-937-3p	MIMAT0004980	Endogenous1	25.03	5	79	60.02	18	10	21	33	10	17	24	24	9	18	20	13	10	17	15	19	20	12	18	18	36	20	22	10	14	13	26	22	5	27	9	20	11	14	17	15	19	11	14	14	34	16	22
hsa-miR-939-5p	MIMAT0004982	Endogenous1	36.1	8	134	69.69	62	21	31	30	29	21	21	34	20	29	28	34	29	19	14	12	26	22	29	21	38	24	26	11	15	17	20	20	10	13	10	16	49	22	20	40	24	11	18	13	62	21	23
hsa-miR-940	MIMAT0004983	Endogenous1	25.58	2	109	88.75	29	28	16	24	31	31	18	17	28	46	19	26	5	22	9	8	8	19	10	14	13	17	5	5	5	21	7	17	2	14	6	10	9	18	4	8	10	10	11	14	13	17	14
hsa-miR-941	MIMAT0004984	Endogenous1	16.94	4	37	48.96	23	16	17	35	29	19	19	15	22	37	16	16	6	13	10	15	24	15	16	15	11	24	11	10	14	23	9	20	6	13	6	8	8	8	4	7	10	7	8	13	9	30	12
hsa-miR-942-3p	MIMAT0026734	Endogenous1	8.12	1	25	66.08	11	10	18	14	25	18	12	14	7	18	20	7	6	8	5	10	14	10	12	18	17	7	7	11	6	12	6	16	1	17	6	4	6	11	9	10	9	5	5	12	9	14	7
hsa-miR-942-5p	MIMAT0004985	Endogenous1	28.62	3	86	70.44	20	17	23	24	18	23	29	22	20	21	21	13	8	16	11	19	24	18	28	17	27	14	26	10	18	13	14	26	6	18	10	16	25	15	14	11	12	16	11	14	15	16	11
hsa-miR-944	MIMAT0004987	Endogenous1	22.25	1	80	73.45	64	29	17	49	67	44	13	12	10	28	31	14	8	12	9	5	8	9	17	16	13	13	17	5	10	24	18	15	3	13	10	4	8	12	32	5	11	5	14	6	17	1	15
hsa-miR-95-3p	MIMAT0000094	Endogenous1	94.72	5	847	131.2	48	107	84	163	60	66	284	128	79	34	42	25	25	12	32	88	34	58	52	55	66	206	47	47	33	79	40	30	6	639	14	22	30	30	14	29	51	9	11	29	73	66	51
hsa-miR-96-5p	MIMAT0000095	Endogenous1	97.16	5	747	129.78	95	185	101	88	60	78	179	70	65	31	54	129	42	17	11	39	17	40	27	26	76	611	23	65	69	747	24	34	5	236	6	19	12	23	23	37	148	18	24	21	19	167	154
hsa-miR-98-3p	MIMAT0022842	Endogenous1	16.72	1	63	71.2	18	15	24	26	19	26	16	15	19	18	15	12	4	19	1	8	7	14	12	15	11	11	6	8	6	17	10	22	3	15	5	7	8	9	8	9	8	8	7	15	7	8	12
hsa-miR-98-5p	MIMAT0000096	Endogenous1	902.22	3	4362	99.41	2609	2714	2044	1214	2660	1635	1362	558	910	460	425	983	422	75	208	937	778	629	574	985	638	1213	325	890	786	4362	479	848	5	726	3	13	69	604	80	213	2837	197	128	119	806	2923	1081
hsa-miR-99a-5p	MIMAT0000097	Endogenous1	1693.14	4	16135	154.55	1557	645	982	1766	1337	178	1586	623	1327	272	505	524	343	132	169	383	2793	664	211	261	1109	326	469	534	1103	770	540	196	4	1812	11	123	67	327	205	1311	705	70	1095	331	5944	1734	4433
hsa-miR-99b-5p	MIMAT0000689	Endogenous1	603.78	4	5275	138.94	667	732	435	377	459	300	568	352	1202	647	463	605	114	52	71	98	184	322	80	266	170	577	116	585	237	1052	140	556	4	538	8	60	134	354	166	335	483	257	205	356	430	1483	579
ACTB	NM_001101.2	Housekeeping	3414.82	5	33170	158	832	2750	1117	1858	771	1110	910	2364	2142	955	2211	165	605	352	425	1849	5248	1165	1624	3195	1389	5190	2667	3690	1179	295	950	2147	5	1639	12	97	635	946	286	608	699	16	176	1611	920	2341	262
B2M	NM_004048.2	Housekeeping	4667.35	4	57823	161.24	1944	3647	1256	1621	958	717	2221	2889	1601	884	5232	119	1329	1270	3384	9407	8734	1939	6616	10835	1571	10229	3184	6709	2394	884	2232	8979	4	1631	10	53	702	3277	436	986	1532	41	1061	2905	1154	2045	706
GAPDH	NM_002046.3	Housekeeping	2505.12	1	20889	151.4	2482	3121	1294	1836	949	1398	2413	5365	881	1919	863	302	477	1305	478	4896	1966	1465	2673	6412	582	5871	1031	2194	723	881	353	2806	1	1763	3	167	476	1052	287	559	668	28	123	1640	273	2712	177
RPL19	NM_000981.3	Housekeeping	4754.21	3	60702	242.42	487	1187	981	1762	3794	3670	1657	3831	1865	2281	3408	428	600	1427	625	1761	3908	586	2160	4014	15810	3498	16744	22160	1368	978	1310	3161	3	1400	6	106	1007	1088	1084	2159	856	32	785	1005	957	1183	489
RPLP0	NM_001002.3	Housekeeping	1805.09	3	11958	120.77	779	2478	1219	1939	2318	2036	869	2042	1782	729	1944	119	347	644	535	3153	3069	531	1069	2953	926	5333	1121	1729	1198	666	686	3437	5	2328	3	104	1422	1516	176	366	894	16	168	1422	575	925	482
LIG_NEG_A	nmiR00810.1	Ligation	21.04	4	70	65.03	19	25	17	16	27	18	21	18	22	32	29	10	6	12	6	16	18	16	12	17	20	21	8	10	15	28	11	17	7	11	5	5	13	9	21	15	11	4	7	15	16	17	10
LIG_NEG_B	nmiR00828.1	Ligation	22.91	1	91	76.8	23	8	15	28	20	17	18	18	17	27	19	19	9	23	8	14	11	12	21	14	15	14	4	6	12	17	11	19	1	20	7	13	12	16	9	8	11	14	12	12	17	14	14
LIG_NEG_C	nmiR00803.1	Ligation	11.91	1	33	65.31	15	9	14	9	9	9	15	8	10	8	8	8	4	5	4	10	9	6	8	11	13	7	9	3	6	15	4	11	5	3	2	6	1	10	6	5	8	5	3	9	8	6	9
LIG_POS_A	nmiR00813.1	Ligation	25188.3	3	101281	60.51	29800	29964	25468	52911	47762	25665	27989	19389	32468	38462	38124	29888	2260	3553	15329	16966	14991	10743	12654	19479	22364	10784	9262	7041	15930	21966	12599	13757	3	21268	20006	12769	23611	18991	20955	18525	12642	15045	15439	14291	21434	20061	15211
LIG_POS_B	nmiR00809.1	Ligation	7253.35	3	33667	75.32	7859	8534	6981	13431	12704	7075	5115	4141	8386	10123	10632	8307	369	843	3037	3548	3065	2081	2619	4104	4360	2003	2135	1593	3724	5492	2677	3214	3	5537	5731	2352	6648	4783	6781	4601	3459	3907	4685	3193	5045	4629	4319
LIG_POS_C	nmiR00811.1	Ligation	662.25	4	3247	71.24	631	755	613	1422	1205	652	691	478	976	936	1082	670	75	84	304	397	280	227	242	515	435	248	201	155	415	545	253	378	4	457	410	334	624	437	549	424	274	405	294	415	481	547	325
NEG_A	ERCC_00096.1	Negative	30.54	4	92	66.59	36	32	37	43	37	27	31	19	24	39	32	37	11	12	5	18	10	21	27	23	20	11	8	12	26	28	14	20	4	27	6	13	12	24	20	14	18	15	18	21	12	23	14
NEG_B	ERCC_00041.1	Negative	12.21	1	47	67.89	6	3	8	16	6	10	8	4	10	8	15	5	6	6	10	10	14	14	11	5	15	6	7	5	4	9	15	6	1	8	7	10	10	8	11	8	7	3	10	12	6	10	12
NEG_C	ERCC_00019.1	Negative	26.79	3	141	102.98	12	22	21	21	11	9	16	9	11	14	8	11	9	8	11	9	12	14	7	17	10	11	9	10	6	11	9	14	3	10	9	6	3	12	13	9	16	9	9	7	6	13	25
NEG_D	ERCC_00076.1	Negative	11.81	1	34	68.13	9	6	8	17	10	4	4	5	6	8	11	7	10	8	5	4	8	8	10	7	6	9	1	3	6	8	7	7	4	8	6	9	6	8	3	4	11	10	5	2	7	7	12
NEG_E	ERCC_00098.1	Negative	51.83	6	145	61.06	69	93	85	115	72	73	49	29	38	85	50	84	10	23	12	22	28	30	39	46	37	45	11	18	48	53	32	31	6	66	13	17	22	56	22	27	45	23	35	43	20	52	35
NEG_F	ERCC_00126.1	Negative	18.72	4	53	59.29	14	9	5	15	13	21	11	10	7	18	16	17	6	18	12	15	13	10	11	15	17	6	10	5	14	14	14	9	8	12	5	12	13	13	13	12	9	10	12	12	14	9	12
NEG_G	ERCC_00144.1	Negative	13.08	1	52	77.02	7	14	7	12	7	7	12	8	6	9	9	4	3	9	2	7	12	5	7	6	12	10	11	1	11	4	11	7	2	10	5	8	13	12	7	6	15	3	4	11	7	11	8
NEG_H	ERCC_00154.1	Negative	19.72	2	67	72.01	16	14	16	18	11	20	15	9	12	16	17	13	3	14	10	11	18	7	16	10	18	9	17	5	8	5	18	15	2	13	3	15	17	11	7	10	10	7	7	9	21	10	14
POS_A	ERCC_00117.1	Positive	23344.4	6796	61788	64.4	14344	13841	11496	11477	13594	13456	13830	13771	12072	15546	15185	11067	12830	16778	14943	14393	15615	17529	18165	13441	16735	13439	15374	8307	12748	12543	14840	15117	9411	13828	11802	13803	13888	10218	18380	13436	13558	14178	14419	15409	14986	10657	12118
POS_B	ERCC_00112.1	Positive	8124.31	2554	20965	58.58	5171	4993	4463	4520	5198	4891	5355	5123	4862	5759	5726	4405	4816	6316	5626	6073	6071	6975	6789	5079	6356	5104	5808	3174	4634	4722	5407	5640	3474	5403	4418	5368	5335	3723	6662	4876	5053	5237	5399	5955	5634	4233	4519
POS_C	ERCC_00002.1	Positive	2128.25	658	5339	58.68	1422	1298	1192	1179	1375	1370	1338	1417	1262	1484	1570	1142	1232	1672	1553	1655	1575	1779	1801	1360	1766	1342	1553	817	1213	1291	1480	1534	910	1430	1107	1387	1343	1007	1715	1305	1298	1362	1402	1535	1452	1146	1266
POS_D	ERCC_00092.1	Positive	442.86	130	1134	59.3	287	275	208	249	262	254	292	285	232	318	307	275	269	327	294	302	317	364	375	311	333	285	301	192	262	259	309	334	170	240	229	275	288	221	360	262	252	260	287	322	302	229	252
POS_E	ERCC_00035.1	Positive	78.68	18	236	64.72	47	36	46	49	54	39	55	40	37	49	49	41	51	55	48	43	51	50	51	32	58	41	47	29	42	45	45	59	39	41	53	50	49	35	65	47	36	44	54	55	47	38	40
POS_F	ERCC_00034.1	Positive	65.25	24	158	54.02	43	45	32	35	53	44	55	44	37	51	31	32	29	60	45	48	52	56	58	60	62	45	52	39	36	50	34	44	32	44	33	41	45	33	43	43	43	38	51	42	52	45	43
ath-miR159a	MIMAT0000177	SpikeIn	33.68	2	298	105.11	41	48	42	83	66	27	17	18	30	51	61	38	11	10	10	15	17	12	15	12	7	9	16	10	5	13	10	24	2	16	11	12	19	22	32	15	11	13	20	17	18	15	10
cel-miR-248	MIMAT0000304	SpikeIn	13.51	3	39	55.95	11	17	14	16	18	20	7	6	13	17	8	6	11	9	12	9	12	5	4	6	15	10	14	4	9	15	10	8	4	8	3	10	12	16	8	8	14	6	4	12	13	13	5
cel-miR-254	MIMAT0000310	SpikeIn	26.68	4	78	65.15	16	18	17	33	23	15	21	19	20	25	15	15	10	9	13	16	23	16	21	16	27	13	14	6	13	7	22	12	7	24	8	23	21	15	14	19	17	18	17	8	21	9	19
osa-miR414	MIMAT0001330	SpikeIn	46.86	7	166	66.87	46	38	36	81	62	46	37	36	41	49	47	29	11	18	24	22	20	23	36	34	45	20	32	17	28	19	34	18	7	27	24	33	40	26	42	24	38	21	25	23	57	40	35
osa-miR442	MIMAT0001605	SpikeIn	58.79	6	168	65.58	59	36	104	52	21	55	145	41	33	30	28	24	17	25	21	63	73	132	102	109	53	151	22	42	44	166	39	35	6	98	7	20	12	24	21	33	68	26	10	14	36	126	51
[truncated: 53 more columns]

## Sheet: Normalised data+array correctN
Sample	BC_1004	BCBM_1004	BC_666	BCBM_666	BC_712	BCBM_712	BC_827	BCBM_827	BC_119	BCBM_119	BC_756	BCBM_756	BC_1662	BCBM_1662*	BC_12321	BCBM_12321	BC_13147	BCBM_13147	BC_14063	BCBM_14063	BC_12372	BCBM_12372	BC_12364	BCBM_12364	BC_14222	BCBM_14222	BC_15311	BCBM_15311	BC_943*	BCBM_943	BC_725*	BCBM_725*	BC_560*	BCBM_560*	BC_707*	BCBM_707*	BC_912	BCBM_912*	BC_1386*	BCBM_1386*	BC_13631	BCBM_13631	BC_690	BCBM_690	BC_12051*	BCBM_12051	BC_13263	BCBM_13263	BC_972
Nanostring_chip	Data_20170215	Data_20170215	Data_20170215	Data_20170215	Data_20170215	Data_20170215	Data_20170215	Data_20170215	Data_20170215	Data_20170215	Data_20170215	Data_20170215	Data_20170221	Data_20170221	Data_20170221	Data_20170221	Data_20170221	Data_20170221	Data_20170221	Data_20170221	Data_20170221	Data_20170221	Data_20170221	Data_20170221	Data_20170223	Data_20170223	Data_20170223	Data_20170223	Data_20170223	Data_20170223	Data_20170223	Data_20170223	Data_20170223	Data_20170223	Data_20170223	Data_20170223	Data_20170302	Data_20170302	Data_20170302	Data_20170302	Data_20170302	Data_20170302	Data_20170302	Data_20170302	Data_20170302	Data_20170302	Data_20170302	Data_20170302	Data_20170306
Tissue_type	BC	BCBM	BC	BCBM	BC	BCBM	BC	BCBM	BC	BCBM	BC	BCBM	BC	BCBM	BC	BCBM	BC	BCBM	BC	BCBM	BC	BCBM	BC	BCBM	BC	BCBM	BC	BCBM	BC	BCBM	BC	BCBM	BC	BCBM	BC	BCBM	BC	BCBM	BC	BCBM	BC	BCBM	BC	BCBM	BC	BCBM	BC	BCBM	BC
hsa-let-7a-5p	13.5235	13.3923	13.8672	12.8798	14.0814	13.9449	12.7667	12.8351	14.4165	13.5342	13.635	13.8463	13.0184	12.1867	11.4115	13.1433	13.8314	13.3409	13.8003	13.1652	13.3897	11.5615	12.7532	13.0099	14.1111	13.943	13.1334	13.5621	3.57202	12.6067	6.17292	10.0612	12.8232	15.0862	12.5261	12.261	14.9567	13.9799	12.3124	12.2066	13.7728	14.7762	13.841	13.5143	10.655	11.8418	13.6464	15.1108	13.2361
hsa-let-7b-5p	12.637	12.0678	12.4386	12.6423	13.2111	12.4574	11.6396	11.5716	13.7586	13.6385	12.4547	13.7541	12.3044	12.2415	11.7896	13.4315	13.3211	12.3909	12.8261	11.3889	12.4141	9.28267	11.8001	11.0824	13.0383	13.2534	12.4799	12.1417	5.57202	10.8595	9.77626	10.8659	13.0806	14.4711	13.4087	13.0458	13.9488	14.6331	11.8214	12.5232	12.8677	14.1468	13.5677	12.4594	11.9277	11.6817	13.2207	14.4819	12.4841
hsa-let-7c-5p	10.4781	9.50078	9.95562	9.01702	10.0766	9.38489	9.47926	9.36544	11.286	10.5697	10.2907	10.84	10.0335	9.37848	7.86965	8.08807	10.7213	9.26424	9.26956	7.69514	10.05	6.01106	10.0194	8.74326	9.86118	9.04843	9.44615	8.18378	4.57202	9.31692	5.79441	7.7013	9.85642	10.2379	10.7352	10.1691	9.95736	10.1188	9.84344	10.3519	11.695	10.1042	11.1336	10.9257	8.67344	9.31267	10.6637	9.83319	9.29164
hsa-let-7d-5p	10.3674	10.1509	9.2266	8.29011	10.0104	10.4708	9.99083	10.0612	9.80406	9.39303	9.07342	9.96588	8.78004	8.79962	8.80961	9.9483	9.60805	9.0644	10.4304	10.6466	9.32966	8.24217	9.76075	10.0927	9.59946	9.8543	9.62485	10.1607	6.15698	8.54728	6.27984	7.14018	8.30947	9.95867	8.92163	9.63487	9.99286	8.95464	9.04468	9.53099	9.47956	10.1465	9.81589	9.93072	8.19662	8.80399	9.2498	9.86783	9.17166
hsa-let-7e-5p	8.47534	8.12658	8.86105	7.59548	8.13968	8.0928	8.1745	8.13522	9.93454	9.30323	9.04354	9.61643	8.00925	7.22376	6.85388	6.58073	8.20279	8.56351	8.26502	7.51479	8.07485	6.59299	8.57479	8.49105	8.37015	8.57515	8.14285	8.03799	4.57202	8.73589	5.93191	7.23181	8.34983	9.08112	8.28626	7.79621	8.25664	8.51518	8.29701	9.00109	8.19128	9.03693	8.77224	8.82667	8.10351	8.10371	8.6742	8.73787	8.55713
hsa-let-7f-5p	10.1874	10.8382	9.77828	8.87945	9.78245	10.4763	7.55955	7.97556	8.37612	8.1853	7.99306	9.15555	8.14897	7.0808	6.57491	6.86083	7.52212	6.91697	8.21877	8.00237	7.79623	5.9743	7.95527	8.65404	8.02433	8.14739	7.6731	7.68472	5.57202	7.11513	5.64241	5.29691	5.97727	7.90072	7.20719	6.7013	9.22381	7.27864	6.5261	6.43225	8.13631	8.98756	8.15944	8.65853	6.01765	7.08115	8.16097	9.17782	8.32711
hsa-let-7g-5p	10.3399	10.1511	10.4771	8.88341	9.5437	9.66572	10.1703	9.87081	10.0904	9.71163	9.91624	10.2319	10.456	9.7673	9.40948	10.1579	10.4231	9.49889	10.6829	10.4867	10.4228	8.44888	10.2073	10.6941	10.355	10.2334	10.3009	9.54126	6.37937	9.6553	4.05744	6.567	7.37937	9.33412	8.42377	9.06419	10.7275	8.92316	8.54317	8.59145	10.1828	11.0492	10.6847	9.99956	8.68634	9.34401	9.55503	10.3437	10.0269
hsa-let-7i-5p	12.0562	10.3267	11.1312	10.0332	10.7221	9.96779	9.68851	9.42285	9.77615	9.07937	9.23699	8.6075	9.86582	9.67076	9.99714	9.73105	10.5434	9.2474	10.6778	10.1648	9.8486	8.88243	10.1281	10.2977	9.45653	9.86823	10.06	8.70952	6.37937	10.4199	5.93191	5.53137	7.45532	9.38361	7.8648	8.13639	10.0182	8.56362	9.5261	8.73968	10.0335	10.2043	10.5733	10.8818	9.41644	8.94013	10.0017	10.1425	9.56327
hsa-miR-100-5p	8.91379	7.63835	7.76078	7.68533	10.5442	10.7145	7.82117	7.91283	8.1963	7.79557	7.65767	7.24006	9.39339	7.30319	8.34044	7.42872	10.0603	8.95897	8.1266	9.40222	8.68542	5.8067	7.95527	8.41478	8.26714	7.36079	8.09406	6.83505	6.15698	7.83825	6.27984	8.349	5.56224	8.14491	7.56524	8.24331	7.55689	6.47956	9.317	8.21885	10.48	8.61898	9.01378	8.533	7.24393	9.49593	9.14252	7.96364	6.13328
hsa-miR-106a-5p+hsa-miR-17-5p	9.06822	9.30515	10.5692	10.0901	9.93313	10.444	7.79728	8.18916	7.36707	7.77875	7.49056	9.37882	7.24208	9.05808	8.82587	9.64127	6.83464	6.56739	9.13659	8.14791	7.59478	8.34743	7.83212	7.33958	8.70497	9.93008	6.63463	7.3269	5.57202	9.09229	3.47248	5.8533	5.69348	5.96998	5.58101	6.51687	8.84653	7.66859	8.56563	8.81538	6.84784	6.82748	7.84614	6.65853	6.96216	6.51058	6.62191	6.87322	9.018
hsa-miR-106b-5p	8.77398	9.06161	10.0344	10.2533	9.06615	9.20303	7.83061	7.71865	6.17313	6.40951	6.79723	7.6551	7.78004	8.76262	7.9608	9.16225	6.97823	6.92305	7.83932	8.24193	7.56113	7.07755	7.95527	7.62812	7.32316	8.78083	7.47502	7.72987	4.57202	9.24752	6.55994	6.45737	6.56224	7.21791	6.91542	8.28241	8.60138	7.71834	6.24926	6.50264	6.26573	7.67015	7.33237	7.6705	6.97623	7.78381	6.76029	8.44376	7.95538
hsa-miR-107	8.31967	8.55976	8.62067	8.63736	8.71903	9.13478	7.77054	8.06001	7.93377	8.55	8.47146	8.5054	6.91668	7.93878	7.04653	8.76885	7.06658	7.66486	7.323	7.9504	7.11018	9.48485	7.17391	7.01898	7.51102	7.98961	7.01014	8.60103	5.15698	7.56331	6.17292	6.96433	6.41785	7.18915	6.72987	7.33543	8.286	8.40556	6.69857	7.56976	6.84213	8.11515	7.10105	7.533	6.85959	7.47012	7.12384	7.30963	8.27891
hsa-miR-10a-5p	5.6753	4.6551	8.72795	8.87069	6.04769	4.76708	6.93719	6.91283	7.30212	8.99448	9.04569	3.6551	6.67092	5.5833	5.86965	4.20633	7.47984	4.83559	6.43241	4.02106	9.16301	9.43161	9.92042	6.72504	8.69762	3.21471	7.03988	6.30537	5.89394	4.36115	5.93191	6.37937	6.16992	5.25538	5.30537	4.98344	6.61879	5.00563	6.88867	4.43225	8.18452	3.4607	7.41543	6.18904	7.04462	5.33451	7.2101	5.00353	10.9268
hsa-miR-10b-5p	5.12191	2.76201	5.73458	4.07288	6.44053	3.97859	6.64768	6.6689	7.80238	6.00898	6.88649	2.95466	7.14155	5.74376	7.22873	3.15188	8.94947	3.93512	7.28759	6.219	8.09262	9.38861	7.65772	6.74125	8.32076	8.07758	7.06903	3.70952	6.37937	3.87082	5.64241	6.11634	5.69348	6.21791	5.7013	4.54287	8.99841	5.42066	7.87075	4.77329	9.11159	3.21277	9.17814	6.64241	6.3121	6.39562	8.07517	3.97706	11.026
hsa-miR-1180-3p	6.08394	5.16411	4.9645	5.24034	4.87225	5.33933	6.08657	6.13979	6.20394	7.07937	6.14953	5.8373	5.29653	7.49584	6.63149	7.00603	9.06301	8.65394	6.16613	6.42545	5.49584	6.96262	5.90183	5.94393	5.10712	6.06205	6.76503	6.62513	5.15698	4.93794	7.37937	6.60176	6.45532	7.2461	8.32423	7.80698	6.98393	7.81298	7.29029	7.59145	5.01459	6.47956	5.84801	6.98046	6.22047	5.74259	5.66953	6.81463	6.07557
hsa-miR-1246	10.7497	9.39137	8.9003	8.55633	9.61882	9.93331	10.5134	10.4772	9.88945	10.1972	8.8301	8.71953	11.9695	9.78124	9.13725	10.6132	8.49052	11.4068	11.0133	13.0182	8.27493	11.5856	9.48679	10.3402	7.04475	6.50798	9.99123	11.7205	3.57202	9.79195	6.99604	10.1343	9.26268	9.55118	7.10184	9.29394	8.08972	8.53614	11.9892	7.58064	8.19576	8.63168	6.77519	6.4428	11.1716	11.3113	7.85395	9.99942	13.1172
hsa-miR-125a-5p	7.33894	7.1854	7.90534	7.95741	6.70775	6.569	8.55101	8.19356	9.62973	8.63892	9.05642	8.99632	7.9679	7.54023	6.9608	7.20633	7.18316	9.48869	7.21407	7.99968	7.51354	7.76561	7.9288	9.05509	7.54008	8.46761	7.4586	8.66794	5.15698	8.10239	4.47248	7.80936	7.85642	8.54363	7.82563	7.85964	7.93146	10.0717	9.33672	10.2819	7.46476	9.04408	8.58199	8.65853	7.22047	8.62842	7.88252	9.60803	8.79625
hsa-miR-125b-5p	10.3517	10.2303	10.579	11.1634	11.7165	11.3056	10.3262	10.3829	12.6214	10.4645	12.2424	10.6079	11.273	7.95527	9.58926	9.30006	12.611	11.12	9.27409	10.2317	11.1669	8.75142	10.6527	10.6433	11.223	9.97397	10.4607	8.94706	6.37937	10.3345	6.72041	10.2263	9.90463	10.3098	10.2766	11.3644	9.87882	9.47595	11.6449	11.3795	13.1533	11.4793	12.272	11.3447	8.76951	11.7306	12.2632	10.5006	9.58584
hsa-miR-126-3p	9.99403	9.8039	10.7575	10.9199	11.5079	10.1403	9.72442	9.81758	10.3778	9.98351	10.0618	8.78596	10.3586	9.52926	10.6373	9.52692	11.5895	10.2927	10.4949	10.9735	11.6208	8.10119	11.1526	11.6965	10.3439	9.32666	9.99977	9.89124	5.57202	9.73471	6.05744	8.55817	8.07681	10.068	8.69407	10.4566	11.4652	10.7516	10.0938	10.5698	12.3531	10.4422	11.5408	11.7719	9.36655	9.95881	11.717	11.0727	9.82864
hsa-miR-1260a	8.71388	9.52755	9.72035	9.52219	9.02619	9.48205	8.93172	8.87767	10.6434	10.5066	11.4171	10.6521	4.24208	6.78124	7.33477	8.42872	7.99334	9.08216	8.74131	9.45225	9.03863	7.84156	6.1281	8.25178	9.46737	8.67522	7.45308	8.92605	3.57202	9.27536	5.93191	9.73692	9.90801	10.4274	8.84535	8.36122	8.87701	10.6252	9.94114	10.7638	6.33245	9.13238	8.04183	10.1461	8.93719	9.00148	9.17093	9.56202	3.73388
hsa-miR-127-3p	4.94258	4.21769	5.3666	5.27933	6.20409	4.89419	6.07866	5.71865	6.70524	6.15954	5.88649	5.46245	6.91668	5.74376	7.8299	6.61131	8.31226	7.53206	6.00107	6.92795	7.28527	11.2189	6.26137	6.4173	5.54418	5.26125	6.16664	4.64241	5.57202	5.03309	6.27984	6.06743	6.07681	6.88884	5.91542	5.77991	5.47319	5.42066	8.2283	8.25328	7.74136	7.44879	7.59541	5.96109	6.33413	6.44142	7.38002	5.72996	4.94198
hsa-miR-1290	9.9985	6.72019	6.55375	6.99888	7.19417	6.72373	5.50161	6.15794	6.6689	7.77026	6.28703	7.74907	6.93396	7.30319	6.25298	5.68026	4.8678	5.78312	5.71156	7.54092	7.7559	5.22174	7.15119	5.76523	3.66971	3.79177	5.42518	7.61203	6.57202	5.00207	7.89875	7.23181	7.37937	6.37937	9.00581	6.88526	5.99286	5.74259	8.13378	5.84729	7.09847	5.20146	4.29995	4.92156	7.12262	6.81894	5.46883	5.39209	8.99743
hsa-miR-130a-3p	6.88579	6.56051	10.3908	9.53181	10.2764	10.6683	10.5775	10.0283	9.16793	7.55988	7.71296	6.64814	10.0315	10.9242	10.2635	11.5199	10.973	9.02541	9.8131	9.7649	9.392	8.34023	8.96181	9.12162	9.44669	8.70919	9.08695	8.67005	5.57202	8.96433	7.47248	9.32319	6.25738	8.83107	6.37937	7.75788	8.81036	6.96498	9.58499	9.31	10.6966	10.2949	10.437	8.91319	7.85959	9.4293	10.0321	11.2243	8.21128
hsa-miR-132-3p	6.15433	6.27658	5.9187	7.79535	4.76915	4.72861	5.0303	6.04546	5.35797	6.07937	5.63495	4.70954	5.44853	5.81776	5.39048	6.74606	6.35089	5.98243	5.24208	5.32591	5.42277	6.2566	5.60017	5.42736	5.799	6.58547	5.5951	5.49802	5.89394	4.81835	5.47248	5.45737	5.16992	5.52457	6.18673	6.22737	5.35345	6.29513	5.6781	6.63389	5.73521	6.66398	6.01044	5.86711	5.04462	6.32057	5.86217	6.64002	4.30216
hsa-miR-135b-5p	9.76051	11.4158	9.88549	8.39703	2.53783	6.569	10.8744	10.7623	3.30212	3.68705	2.9796	3.12458	10.3538	8.98769	9.39866	10.3688	6.5783	7.94411	10.9567	9.80164	6.58225	11.0937	3.98126	3.25743	5.38853	4.23817	5.76503	4.49802	5.15698	6.37937	5.27984	4.0168	4.49185	1.96998	4.22737	4.68971	3.82293	3.64306	4.45571	4.69529	5.27424	6.23514	5.24424	2.75164	3.09709	4.70016	7.36274	10.8281	6.1613
hsa-miR-136-5p	3.85512	3.89951	4.801	3.63548	4.37182	3.87671	4.92842	4.42097	3.30212	2.53505	2.9796	2.86155	5.93396	5.0808	5.51601	4.9433	6.87598	6.62814	4.76403	5.37654	5.24345	8.83964	5.1281	5.40718	5.49414	5.33382	6.01014	3.64241	6.74194	4.36115	4.79441	4.66888	4.62935	2.77734	5.14491	4.68971	5.07927	4.42066	4.00825	3.84729	6.2224	6.26262	6.84052	5.45208	4.53766	5.91947	6.0466	4.77676	3.39946
hsa-miR-140-5p	8.6233	7.64396	7.37632	7.12733	6.43633	7.34888	6.0466	5.69399	5.18347	5.14648	5.21226	4.8373	6.9679	6.25072	5.77235	5.58073	7.18973	7.12099	6.72486	7.33447	7.28011	5.51835	6.49584	7.24042	6.25468	6.52953	6.37937	6.35861	3.57202	5.79139	5.79441	5.60176	5.07681	5.09926	4.64241	5.51687	5.99286	6.61706	4.63628	5.98479	7.3607	6.63484	6.91377	7.26471	6.12262	7.06033	7.01745	6.56202	4.57633
hsa-miR-141-3p	7.759	8.21487	10.887	10.8651	8.97572	9.19687	10.9535	10.2412	8.68173	8.90234	7.10062	8.42836	10.2158	9.80418	11.4933	12.0446	10.3647	10.6788	11.1885	10.9906	11.0325	9.34203	9.90013	9.41098	10.6593	10.5744	10.038	9.35469	5.57202	10.633	8.42668	10.9776	6.45532	8.46983	7.37937	9.6868	10.8872	10.2662	7.07238	6.84729	8.81321	11.6437	9.47714	10.1568	10.5542	10.6167	9.29604	11.4092	10.0282
hsa-miR-142-3p	10.388	10.7869	10.6485	9.59355	8.2962	9.05151	11.0318	10.5172	6.93071	5.6689	10.5396	5.44651	11.073	9.14689	12.6725	12.1443	12.7985	11.0822	12.2898	13.0196	11.0287	8.36795	12.0566	11.7939	11.5005	11.5795	12.3194	9.22163	6.57202	11.8417	5.05744	8.07981	6.21431	7.37937	5.81233	8.16597	11.0324	7.80149	7.45571	7.70527	10.2014	9.92787	10.2594	9.23007	11.6385	11.1939	10.4272	9.98206	9.45427
hsa-miR-144-3p	6.43255	6.97924	6.56229	4.13798	7.91362	8.05637	8.06872	6.3906	2.63915	4.75744	4.74514	4.12458	8.47828	10.5043	9.3205	10.71	7.46366	10.8145	9.2467	11.8539	9.0985	9.26089	9.28243	11.744	8.43569	9.22612	6.54412	9.81519	5.89394	8.55799	3.47248	7.63571	4.87036	4.05744	4.51687	5.96433	7.94072	5.8801	4.71875	10.0332	8.25502	9.01609	8.22278	9.64038	10.3772	10.1819	8.25761	10.0311	3.57633
hsa-miR-145-5p	7.81512	7.71754	8.96692	7.93163	9.35967	7.67903	6.94591	7.49422	11.1815	9.40951	11.6042	9.01805	8.69646	7.19628	6.17898	5.42872	8.81564	7.60188	6.89919	6.74095	9.14467	7.19403	7.93546	8.37637	8.12914	7.32426	6.5337	5.62513	6.15698	6.29229	6.64241	7.04234	9.1586	7.73816	8.33357	7.74674	8.44742	9.73958	8.93252	10.162	11.0288	7.60723	9.72214	7.54605	7.08415	7.54696	9.88756	6.76133	7.23345
hsa-miR-146a-5p	10.8495	9.32185	8.46093	9.68669	9.48238	8.63029	8.37015	8.45072	6.66152	6.15954	9.00197	5.04212	6.84542	7.2772	8.88525	9.62262	7.94753	6.13676	9.79903	9.65469	6.85643	4.79621	7.9221	6.92986	7.58858	6.36346	7.46957	5.69303	6.74194	6.90477	6.27984	5.20945	5.33984	6.03607	5.8648	5.35022	6.9884	5.59059	7.16353	6.67511	7.17319	4.99413	6.88126	6.8033	8.17848	7.13789	6.34526	5.24454	7.26391
hsa-miR-146b-5p	6.15433	6.72019	6.74586	5.13798	4.28105	5.27404	5.95457	6.04546	4.75463	2.53505	6.28703	3.70954	5.71156	5.40273	5.70364	4.73684	5.55812	5.19816	5.97905	6.18152	5.7559	3.76426	6.0808	6.49584	5.71411	5.02544	6.21959	3.70952	3.57202	4.20642	4.47248	4.66888	4.75488	4.21791	4.05744	4.12783	4.88183	4.8357	5.35618	2.84729	6.03477	3.85663	5.59541	3.69024	5.61166	6.31355	5.51127	4.83688	4.65725
hsa-miR-148a-3p	9.84806	10.4108	10.6127	9.35087	9.28631	9.46898	10.0308	9.7697	7.92147	6.50467	9.87321	8.56199	9.55287	8.81776	9.6926	9.64497	10.1856	7.95601	10.5547	10.4394	10.9196	11.4081	8.66576	8.81394	11.9238	10.1916	8.61253	8.16895	4.57202	11.145	6.37937	9.65653	7.9381	10.7481	7.36122	8.70993	9.35691	7.49391	8.29701	9.07611	10.8631	12.279	10.6852	12.2523	10.3423	11.2788	10.18	10.8579	10.0527
hsa-miR-148b-3p	6.50617	6.84462	6.56654	5.42556	6.14355	6.81836	7.87008	7.5842	6.93683	6.51487	6.95229	6.32098	8.23513	8.12519	6.57491	7.33409	8.19301	8.82913	7.49584	7.46887	7.78169	8.99853	7.96181	8.32621	8.39536	8.44888	8.13598	9.63595	4.57202	7.24999	4.47248	7.23181	5.92481	7.53222	6.64241	6.65438	8.59259	7.73052	5.4068	6.9683	7.38448	8.69659	7.3297	8.25679	6.28973	6.42848	6.82059	7.67338	8.05082
hsa-miR-149-5p	3.85512	3.97258	5.08789	5.43422	4.03663	3.84108	5.09443	5.04546	7.0821	6.97983	8.90323	9.00722	4.24208	5.5833	4.34609	5.20633	4.93194	6.74933	4.1266	3.68848	5.20038	3.4261	4.9288	4.61498	6.10712	7.54842	5.615	7.85742	5.89394	4.9863	6.47248	5.45737	6.37937	5.61384	6.8388	6.36487	7.35691	7.97525	5.4068	5.43225	4.99413	7.32911	5.47472	4.94803	5.04462	4.67846	5.10318	5.72996	6.08535
hsa-miR-150-5p	7.00741	6.54861	8.6934	8.46837	7.30889	6.28734	8.18558	8.36349	9.17702	7.27201	14.9713	6.47036	11.0573	8.32873	11.0766	8.49857	11.7678	8.98533	10.5969	11.4426	10.7452	5.96964	11.7087	10.5248	10.6645	8.62494	11.3808	9.45954	5.15698	8.82391	5.47248	6.25384	9.0341	10.1549	8.44115	8.89286	10.59	9.25777	9.00003	9.045	11.0661	7.0169	9.63222	8.04319	10.5705	10.0333	10.0565	7.18795	9.78053
hsa-miR-151a-3p	7.92524	7.06318	7.17952	6.29844	7.89691	7.65871	7.68981	7.00594	6.16272	6.91202	5.70207	7.14448	6.49584	7.9221	8.55554	7.35833	6.46366	7.11038	8.412	7.76648	6.89745	7.40898	7.97481	7.86106	6.18278	6.16662	7.36181	8.72176	5.15698	6.87511	8.96433	7.71724	6.87036	6.1598	6.18673	6.46344	7.18049	7.08363	8.44364	7.46788	6.4869	7.20712	6.25556	6.69024	7.78159	6.80399	6.35694	6.98372	6.60381
hsa-miR-151a-5p	7.83811	7.61572	7.27349	7.16686	6.6689	7.1594	5.62615	5.42097	5.72662	6.05162	6.14953	7.60571	6.0652	6.54023	5.30029	5.77337	5.76593	6.27616	6.10642	6.15276	6.26451	5.8223	6.98126	7.38671	5.66971	6.33926	6.35591	7.81233	3.57202	6.05593	4.79441	4.79441	4.49185	6.37937	5.22737	5.61816	6.9198	7.13948	6.19268	5.95163	6.27424	7.20429	6.18629	6.4886	5.716	6.04346	5.55249	6.36172	6.3435
hsa-miR-155-5p	7.77398	6.37419	7.53219	6.90226	6.03663	5.97859	6.90179	6.85838	7.04288	6.61305	9.68281	6.00994	6.323	8.2772	7.72979	6.90265	7.60805	6.13676	8.84237	7.67169	6.62359	3.67545	7.4313	6.29085	7.47707	6.37937	7.34999	5.33755	5.15698	6.25986	7.51687	5.53137	6.45532	7.13991	7.18673	6.02092	6.18439	5.64306	7.08798	6.43225	6.08402	5.17856	5.90661	4.65853	8.15392	6.74259	5.9726	4.64843	6.50525
hsa-miR-15a-5p	9.58898	7.69207	9.8216	8.04345	8.36962	8.49786	10.2344	9.47626	7.83227	7.55988	7.12528	7.21204	9.17464	8.47312	9.80347	10.3063	10.1708	10.353	10.3903	10.5034	10.0531	9.7906	9.25072	10.2433	9.08897	9.2173	9.0976	9.67845	5.15698	9.5831	4.47248	7.92369	4.75488	7.64946	6.05744	7.30537	10.9186	9.49034	7.317	8.34554	9.05591	9.90277	9.39127	10.384	9.1906	9.36114	9.08574	10.5637	9.66706
hsa-miR-15b-5p	9.69668	10.1363	9.84321	8.63642	8.48391	9.94332	8.3374	8.62065	9.23783	8.99083	8.78953	8.75717	8.53032	8.63539	7.76394	10.2361	9.11918	9.75615	8.75109	9.7649	8.81776	10.4077	9.01626	9.83013	8.87754	9.8797	8.48317	9.79505	5.15698	9.39289	5.27984	7.74861	7.52747	9.60116	6.94009	8.03014	10.8545	10.0206	7.45571	10.5779	8.39232	9.98797	8.57636	9.53409	7.3121	9.31179	8.63396	10.6801	9.36775
hsa-miR-16-5p	12.2799	11.7065	12.4518	12.3897	11.725	12.2277	9.8435	10.1969	11.1189	11.1833	10.8201	11.0164	9.27973	9.32238	9.52351	10.3785	9.83673	9.90167	9.89184	10.894	10.6578	10.3728	10.268	11.2926	10.3136	10.6309	9.4791	10.8042	6.15698	11.0431	7.11634	8.52233	7.39874	10.0239	8.03472	9.507	10.7641	10.1666	8.83422	10.1456	10.4536	10.7388	9.98433	10.7754	9.71809	10.0291	10.4369	11.9918	10.6072
hsa-miR-181a-3p	4.42498	5.12458	4.08789	3.66523	3.40658	3.37714	4.99713	5.35957	4.54604	4.12001	4.78696	6.12458	4.6291	6.13969	5.30029	4.77337	4.93194	4.93512	5.78957	5.34298	5.42277	2.98358	5.38336	5.6837	4.08475	4.5319	5.06903	4.15698	6.89394	3.64843	5.05744	6.37937	5.69348	4.67042	5.81233	6.33543	4.14486	4.92316	5.07238	5.47956	4.84213	4.5347	4.16245	5.60962	4.99017	4.38895	4.44714	5.37192	4.39946
hsa-miR-181a-5p	9.90939	9.64361	8.80551	8.24404	9.10305	8.49643	9.56875	9.35368	9.96108	9.678	10.2852	11.9744	10.6735	10.4471	10.6792	10.0569	10.5858	11.1087	10.8845	10.255	11.0557	8.59375	10.1893	10.572	9.09598	10.585	9.80455	10.3162	5.57202	9.23756	7.79441	11.4526	8.9837	9.62998	10.6977	11.2163	9.80339	9.18885	10.8909	10.6789	9.80075	10.3818	10.1973	10.8701	10.6026	9.84596	9.88252	11.3745	9.37773
hsa-miR-181b-5p+hsa-miR-181d-5p	5.06457	4.12458	3.5147	3.69437	3.40658	3.72861	2.8188	3.83601	3.75463	4.91971	4.8276	6.55457	2.54164	4.95527	4.04653	4.35833	3.49584	4.19816	4.1266	2.84048	4.40391	3.69817	4.0808	3.78099	4.37015	4.49343	3.12561	4.37937	5.15698	3.87082	4.79441	5.20945	5.07681	4.29191	6.81233	5.90544	3.5599	5.00563	4.63628	4.91768	2.95231	4.16697	3.68182	4.99956	3.74916	4.33451	3.40274	4.95009	5.14268
hsa-miR-181c-5p	4.86635	4.6551	5.32707	5.73	5.39797	4.70898	5.01381	4.79021	5.33959	5.06556	5.08394	7.15433	6.0652	6.70529	6.63149	8.11678	6.35089	6.35016	5.48024	4.68848	6.28527	5.9461	5.30319	4.71686	7.81607	6.06861	4.97976	4.95053	3.57202	5.21997	6.64241	6.29691	4.97727	5.49354	6.18673	6.27467	4.78229	5.42066	5.83422	5.33272	5.03477	5.84213	5.87761	6.12087	5.3772	5.67846	5.42511	6.02952	6.30216
hsa-miR-183-5p	3.92121	5.24744	4.74211	4.9085	3.18419	4.21959	5.60429	5.98576	5.52992	5.3424	7.36503	7.48604	6.49584	6.30319	5.25298	5.68026	4.10881	4.78312	5.04414	3.57745	5.11018	7.7412	5.95527	5.11541	5.21403	8.25264	4.33207	5.15698	5.57202	6.12236	6.55994	6.60176	6.37937	5.3623	6.94009	6.11055	5.84283	6.69368	5.19268	5.98479	4.2224	6.00719	5.31084	6.47956	4.28973	5.02638	4.82901	6.61449	6.61736
hsa-miR-185-5p	6.04988	5.50924	5.25518	5.05052	5.4737	5.07374	5.47776	5.45072	4.98493	6.03755	4.46503	4.73602	4.78957	6.0808	5.93105	6.05135	5.45277	5.64294	5.38294	5.63403	5.24345	3.45306	5.49584	5.30183	4.60831	4.37144	6.01014	7.32155	6.57202	4.83606	5.64241	5.79441	5.75488	4.82796	4.75788	4.98344	4.6974	4.92316	4.71875	5.11032	5.05467	5.23514	4.59541	5.57607	6.57514	5.90085	5.33348	5.77676	4.4906
hsa-miR-186-5p	6.08394	6.07152	5.93194	5.3634	7.35634	7.12648	4.94591	5.47987	5.98493	6.60353	6.28703	6.21204	5.1855	6.49584	5.20407	4.6609	4.90023	4.4545	5.41611	4.79157	5.03863	4.56854	5.9288	5.06479	4.54418	4.66768	5.0976	5.18083	4.57202	6.14384	6.79441	5.29691	5.92481	5.25538	6.10184	4.82298	4.84283	5.08363	5.90637	5.73481	5.13163	5.34205	5.25556	5.2752	5.99017	6.48582	5.15763	4.83688	5.06572
hsa-miR-18a-5p	6.23882	6.15236	7.43327	6.3634	6.85347	7.7789	7.08262	6.91283	4.05419	3.95008	4.51566	5.20258	5.86357	7.05042	7.41218	8.25234	5.81776	5.56739	8.19508	7.52605	6.00148	8.56777	5.84633	5.01232	5.52769	7.08487	5.57492	5.64241	5.57202	6.71691	5.64241	6.11634	5.81377	4.55494	5.44976	5.16178	5.90094	5.74259	6.19268	7.75418	4.95231	4.44159	4.42548	4.4886	5.74916	5.14186	4.9877	4.22217	6.28529
hsa-miR-191-5p	8.61084	8.76137	9.26894	10.0424	8.9894	9.02298	11.1582	11.078	11.822	11.8816	11.4167	11.843	10.1247	10.6782	10.8667	11.9221	11.6711	11.9974	10.5151	11.076	11.6118	11.6865	11.33	12.0666	10.6132	10.1139	11.1809	12.6744	5.57202	10.1372	5.64241	11.1431	8.40832	11.2612	10.9733	12.0617	10.1771	8.8964	10.5905	11.8234	9.84927	13.5685	9.72367	10.4211	10.5053	9.8814	9.998	11.7555	10.2157
hsa-miR-1915-3p	8.38748	5.36744	6.05197	6.46414	7.42789	7.86345	6.1782	6.57748	7.42923	8.15954	7.60604	8.31441	8.36819	6.13969	7.64071	5.12387	4.40837	5.0506	5.6291	5.93359	5.96334	2.22174	5.49584	4.30183	3.83964	4.38201	4.78273	4.29448	3.57202	4.3854	10.1091	7.68518	8.26795	5.92418	7.51687	6.27467	6.0624	6.59059	7.08798	7.26683	6.03477	3.42222	5.82541	3.4886	6.74916	5.91019	6.19716	4.43162	9.11669
hsa-miR-193a-3p	5.56937	4.42714	5.9837	6.49346	5.93908	4.84108	5.18558	5.00594	6.6541	5.75744	5.7662	6.70954	4.93396	4.66576	4.59402	4.80899	6.09487	6.1881	6.24208	5.35986	6.21127	3.25276	7.05655	7.08398	5.90493	6.44385	6.28316	5.39984	5.57202	5.19275	4.47248	6.06743	5.69348	6.1988	4.96433	5.96433	6.33951	6.98545	4.87075	4.33272	4.72283	6.60079	5.47472	5.45208	5.53766	5.18866	5.79506	6.56202	7.3435
hsa-miR-193b-3p	7.48993	7.4545	6.16838	5.68714	5.49808	3.64844	5.48973	4.29544	7.53801	7.47886	6.57654	8.52641	4.00107	5.81776	4.80552	5.00603	5.26635	6.17798	5.31423	4.71495	6.56538	4.07321	3.49584	5.73316	5.2942	6.41068	4.18006	4.42001	5.15698	4.70732	4.47248	5.11634	4.16992	7.50136	4.37937	4.98344	7.81036	5.08363	7.57119	8.12527	4.53727	6.91667	5.89941	7.4886	6.62958	6.35517	5.9419	6.62305	4.57633
hsa-miR-194-5p	3.68801	3.82255	4.03979	5.06174	4.52206	4.76708	5.28511	5.04546	5.44651	5.27201	5.58841	5.02075	4.86357	5.88815	5.30029	6.69937	4.99334	4.64294	6.36607	6.13327	6.52231	7.27371	5.78862	5.71686	5.54418	4.37144	5.42518	5.96433	4.57202	4.5229	4.79441	5.60176	4.62935	5.17943	4.22737	5.22737	4.38093	4.29513	3.71875	5.33272	5.3567	6.43194	4.91377	6.4613	5.61166	4.80399	5.6122	8.17345	5.08535
hsa-miR-195-5p	7.84096	7.35895	7.19057	6.89287	7.91513	8.19158	5.97175	5.92347	5.92456	5.63191	5.43903	5.1044	6.09623	6.0194	5.04653	3.975	6.5783	4.67209	5.88741	4.74095	6.83547	3.47953	6.30319	5.87214	7.77125	7.42991	6.41386	6.00498	5.15698	5.46719	4.47248	5.45737	5.62935	4.87687	5.22737	5.64241	6.79256	6.66859	4.94114	4.69529	7.79558	5.36252	7.12592	5.43346	5.64728	4.82389	7.65067	8.03274	4.73388
hsa-miR-196a-5p	5.46983	4.33317	7.93523	6.87388	5.84081	5.6381	8.34895	7.77853	7.80574	10.4319	6.72376	10.4048	8.26956	10.532	5.47537	8.80238	8.67984	10.3569	6.95668	7.57745	9.59374	9.55031	10.7457	9.80143	6.80585	2.41326	11.0892	12.9775	6.37937	6.77313	7.37937	10.1461	7.4367	10.5755	8.27661	9.46173	9.37411	5.29513	6.63628	8.97244	7.85069	11.8649	9.37903	10.0539	9.94616	8.2115	6.66013	8.2306	11.2972
hsa-miR-1973	5.49174	4.66615	5.05197	5.63548	5.39797	4.42604	3.8188	5.22833	6.03147	5.72267	5.61187	5.14448	5.44853	6.0194	4.51601	3.69937	4.69378	3.55179	4.81466	4.14305	4.98888	2.65237	5.69747	4.21163	4.25468	1.4539	5.30782	5.39984	5.89394	4.06347	5.47248	5.60176	8.12411	6.42941	5.75788	4.90544	4.74047	5.22802	5.00825	5.33272	4.59277	3.11966	3.38484	4.52423	4.93359	3.21903	4.40274	3.74573	6.01545
hsa-miR-199a-3p+hsa-miR-199b-3p	9.05049	7.67027	10.8127	7.41902	9.31748	7.72373	11.695	11.4594	10.6749	7.95008	8.83758	6.78755	13.0864	9.83123	11.526	10.0569	14.3888	11.8214	11.6619	11.0486	12.8172	8.74462	12.0793	11.0636	11.8336	9.12868	12.4201	8.01496	5.89394	10.7133	6.17292	9.38437	9.10066	8.89479	6.58101	8.16178	10.9133	8.00563	10.1506	8.95999	12.9933	9.55318	12.7167	8.65652	9.19963	9.7439	13.0398	9.53619	9.68727
hsa-miR-199a-5p	7.10542	5.38762	8.56442	5.39924	7.33845	5.27404	8.76193	8.62065	9.45827	6.23549	7.67448	5.1044	8.50742	6.98769	7.72979	5.82648	10.0567	7.74248	7.60053	7.63056	10.1832	4.82746	8.04427	7.24042	8.92238	6.05216	7.90496	4.49802	6.37937	8.60004	6.37937	7.06743	7.21431	5.87687	5.30537	5.98344	7.94763	6.47956	7.44364	6.35825	10.5452	6.10151	10.4475	5.52423	6.88965	7.39229	10.7718	5.43162	7.1613
hsa-miR-199b-5p	5.79763	4.75167	7.94015	5.05052	7.92566	4.51915	8.75822	8.66256	8.03147	5.2231	6.04999	3.81264	9.43949	6.40273	8.36846	6.16569	11.3272	7.80631	8.31423	8.0985	10.2321	4.07321	8.14545	6.87948	9.38739	4.56938	8.74485	3.83505	5.89394	5.97835	5.27984	6.4189	6.56224	5.46183	5.30537	5.02092	8.88062	4.92316	7.62564	4.77329	11.055	6.05826	10.5533	4.29596	6.51855	6.91947	10.5733	4.64843	6.88712
hsa-miR-19a-3p	7.05724	7.18923	8.38356	7.06174	6.71817	8.84783	7.71042	7.57072	4.83555	4.75744	4.61187	5.96588	6.58603	6.25072	7.946	8.74606	6.7303	5.86112	8.59692	8.63923	7.44139	9.15196	6.36373	6.96479	7.5026	7.75869	6.35591	5.74194	5.15698	7.46435	4.47248	6.11634	3.49185	4.13991	3.37937	4.82298	6.28963	4.74259	5.54882	6.91768	5.98379	6.20712	6.52234	5.3565	6.35582	6.78381	6.0466	6.41199	6.68325
hsa-miR-19b-3p	8.56248	8.87709	10.3243	10.1833	9.18231	10.441	9.31654	9.00092	7.0821	7.05861	6.62346	8.11705	8.53599	8.05042	9.17898	10.1622	8.12947	7.55179	9.63967	9.64784	9.10873	10.452	8.1281	8.62375	9.52769	10.0157	7.4586	7.48849	4.57202	9.31139	4.05744	7.49485	5.16992	5.92418	4.64241	6.83355	8.06875	6.90179	7.70869	8.75898	7.86485	7.73044	8.07733	7.20559	7.55652	8.29228	7.79506	8.18507	8.73853
hsa-miR-200a-3p	8.07308	8.65232	8.54624	8.52117	7.94648	8.23854	9.00132	8.52601	8.07933	7.4944	7.04999	9.64553	7.89037	8.42657	9.33761	9.25557	8.77251	8.87842	9.10388	9.04212	8.04168	9.34878	9.2319	8.95092	10.8063	11.2155	9.31544	9.33888	6.37937	10.2615	6.37937	8.61884	6.56224	7.79653	8.02323	9.72845	10.5303	10.1165	6.6781	7.03316	7.89551	10.4494	8.92178	9.47615	5.57514	3.58826	7.25449	9.30299	9.23893
hsa-miR-200b-3p	9.61626	10.0535	10.3976	9.58919	9.31003	10.066	11.4395	11.019	10.8265	10.2075	9.39745	11.2547	9.69646	9.97562	11.1695	10.2644	9.81139	10.5425	11.6202	11.1088	10.0194	11.4774	11.5182	10.9794	12.172	12.0116	11.2832	11.5683	4.57202	11.659	6.17292	10.1723	7.89784	9.76602	9.89979	11.6817	11.4959	11.1644	9.61222	9.66491	9.80883	11.3829	10.2793	10.7657	5.61166	3.67846	8.82059	10.8705	11.1158
hsa-miR-200c-3p	8.35994	9.08084	11.8711	12.0475	10.1898	10.4469	11.7509	11.6952	12.0924	12.3199	11.5346	11.2735	10.1746	10.4236	11.6624	11.5498	9.51559	10.5004	11.6833	11.588	11.3051	9.75583	10.1626	9.83863	10.2826	10.6732	9.82178	11.1373	5.57202	11.7748	6.99604	11.3413	9.41785	11.6486	10.4259	11.2478	10.4307	11.2567	10.1543	10.6865	9.59532	11.6039	9.42736	10.1624	11.004	11.2522	9.88555	11.4243	10.5256
hsa-miR-205-5p	3.24744	3.46562	5.34697	3.98125	2.71471	2.91147	6.72569	7.01592	8.70883	3.36512	10.0618	10.0566	9.40892	6.5833	7.26495	4.58073	10.5976	9.35129	8.4202	7.79468	8.39439	1.15761	7.96181	3.16432	8.6508	1.74341	8.30782	3.25009	6.37937	9.63838	7.79441	5.73301	8.2252	10.5417	8.30537	8.80698	8.04318	2.8357	10.0919	6.07995	11.1868	1.02013	10.5895	9.93569	8.68634	6.80899	9.02845	9.22217	6.92029
hsa-miR-20a-5p+hsa-miR-20b-5p	9.95447	9.93079	11.4049	10.0973	10.1509	11.1845	9.02517	8.79311	8.2806	8.35947	7.81755	9.76523	8.00107	9.06569	9.33193	10.2055	7.51166	7.48356	10.1128	9.15518	8.84773	9.2647	8.37358	8.07441	9.52146	10.8971	7.50732	7.72987	5.57202	10.0996	3.47248	7.31797	5.49185	6.42941	5.44976	6.90544	8.82043	7.82439	8.81561	9.57793	7.73829	7.24619	8.47714	7.01216	8.01083	7.77873	7.46883	7.53958	9.32401
hsa-miR-21-5p	13.4763	13.9601	13.5934	11.2753	10.6241	12.0854	12.372	11.9098	11.2746	11.8117	10.5195	11.5097	12.0504	11.8211	11.9002	10.7112	12.5082	13.0745	12.6449	12.6438	12.9158	10.6376	11.795	12.7375	12.0263	11.54	12.866	11.1274	4.57202	11.3897	8.60176	10.8854	8.88416	10.612	9.01745	10.2987	12.4014	10.3651	10.7764	9.00514	11.7526	13.9027	13.1318	13.2253	10.3719	12.7747	12.0511	12.2028	12.9124
hsa-miR-210-3p	6.36687	4.61001	6.81178	6.96938	6.00862	6.06605	5.29879	5.29544	4.30212	7.40404	4.51566	6.40587	4.86357	6.0194	4.66802	5.12387	4.31526	5.07262	5.16613	4.18152	4.36544	4.38468	4.63334	4.16432	4.51102	5.09776	4.46957	5.37937	5.89394	4.72643	5.05744	5.66888	5.16992	4.82796	5.22737	5.05744	3.65301	4.8357	5.19268	4.33272	4.15025	4.62216	3.34302	4.75164	4.28973	4.956	3.9263	5.17637	4.73388
hsa-miR-214-3p	4.85512	3.41409	5.34697	3.88341	4.45721	3.60662	3.37822	4.29544	7.02574	5.59394	6.6911	4.6551	3.54164	5.49584	2.93105	3.15188	5.71215	3.42055	4.27861	3.63403	5.30573	0.50553	5.03189	2.84239	4.5766	2.71024	4.46957	2.57202	4.57202	3.64843	5.93191	4.37937	5.81377	4.67042	4.75788	4.05744	4.01056	3.8357	3.87075	5.04892	6.02472	3.60509	5.70677	3.62611	3.28973	3.38895	6.81213	2.80713	3.73388
hsa-miR-218-5p	4.10305	4.29094	4.61658	3.69437	4.92116	4.56355	6.07866	5.71865	4.18347	4.61305	4.65767	3.27658	7.28311	6.40273	6.34609	6.29693	7.06658	6.66486	6.00107	5.86433	6.51354	4.43964	6.34383	9.08874	6.20369	4.73519	5.83457	4.37937	3.57202	5.07842	4.79441	4.66888	4.97727	3.87687	4.51687	5.22737	6.35345	3.8357	5.35618	4.11032	6.75359	8.34077	6.72723	5.37613	4.45966	5.18866	6.45802	5.50757	3.68325
hsa-miR-22-3p	9.22526	8.25569	9.31954	8.15249	9.7494	7.67144	8.29538	8.27895	8.51976	7.92354	7.27973	6.80015	9.07692	7.25072	8.61288	8.00986	8.91418	8.78479	8.60773	8.66151	9.26058	6.12444	8.07477	8.41982	7.55236	6.91697	8.11866	7.10184	4.57202	8.43415	9.04234	7.4189	5.92481	6.95867	5.51687	6.77991	7.66703	6.19325	8.31037	6.81076	8.69457	8.03614	9.05969	8.5803	8.72852	8.76077	9.04479	8.21085	8.31052
hsa-miR-221-3p	6.99467	6.83485	7.97413	6.47678	6.07496	5.74797	6.50161	6.43592	7.58167	6.45258	6.14953	4.68258	5.49584	6.19628	5.43355	6.68026	5.29102	5.67209	6.38294	6.56295	5.82841	3.09049	4.56623	4.84239	5.51102	4.44385	4.51264	4.49802	6.37937	7.97436	4.47248	5.79441	5.07681	4.92418	4.51687	4.05744	4.63029	4.00563	5.13378	6.47956	6.08402	4.6722	6.15642	4.59294	4.68205	6.65644	6.47956	4.17637	3.19782
hsa-miR-222-3p	8.57793	7.39262	9.49421	8.16946	6.24789	6.36464	8.6383	7.77853	7.30686	6.55495	7.73982	4.86155	8.99285	8.62512	9.26495	8.76885	8.6563	8.14197	9.23047	8.47856	7.98888	4.23733	8.7285	7.59282	7.88565	6.78382	9.72324	7.10184	5.15698	9.21575	6.99604	7.09209	6.45532	7.13991	6.18673	6.61816	6.85268	5.74259	8.10341	7.54773	8.67059	6.39268	8.21266	6.2752	8.77355	8.13789	7.52686	7.43649	8.30425
hsa-miR-223-3p	7.86635	9.03574	8.09526	7.94078	7.07766	9.47262	7.9845	8.4544	6.64665	6.24776	7.45209	5.70954	9.40583	8.5182	10.8208	11.321	9.46636	9.02682	10.3087	12.1964	9.16441	7.66684	8.98448	10.1492	8.40216	8.49525	8.60757	8.91542	3.57202	8.67695	4.79441	7.51323	5.16992	7.30983	6.10184	8.56206	7.88423	9.19325	7.88867	10.2293	9.4869	8.99659	8.56162	8.04012	7.12262	9.20487	8.82901	9.0879	7.80367
hsa-miR-23a-3p	11.2996	11.8516	11.9622	11.0715	11.3897	11.8044	12.7189	12.6895	11.6333	9.98075	10.3266	11.0527	13.5539	12.38	13.088	14.9401	13.3058	12.7616	13.1476	12.4242	12.7185	12.3322	11.4547	11.7438	12.1647	10.7497	11.3351	10.0687	5.89394	11.054	8.49485	11.8951	9.87036	10.7423	9.13426	10.7128	11.9689	10.9854	11.1515	11.4427	12.6377	10.6435	12.4559	11.2817	10.5365	11.4811	12.1672	10.6928	11.4286
hsa-miR-23b-3p	8.3904	8.23728	8.83927	7.61085	9.42578	10.3841	8.53521	8.58085	8.93683	7.93877	7.62922	9.00858	10.1746	9.29025	7.62221	9.62762	9.24284	8.19314	8.95949	8.07058	9.0941	8.32297	7.24	8.52422	8.43348	8.47935	8.34404	8.68054	6.37937	7.29229	5.05744	7.93737	6.75488	7.22737	6.72987	7.91542	8.30764	7.69368	7.10341	7.60218	9.25931	8.09082	8.35622	7.6013	6.35582	8.44945	8.39143	7.14698	6.8359
hsa-miR-24-3p	8.77547	8.55606	8.9837	8.18237	8.36078	8.9888	9.0567	8.6971	7.26364	6.36512	6.30153	6.49381	8.0652	7.45003	8.16627	9.77899	7.53249	7.39017	8.26956	8.00506	8.0985	8.32935	6.49584	7.35546	7.09038	7.09776	6.85144	6.28351	6.37937	6.48413	5.05744	6.60176	4.97727	6.42941	4.37937	6.40794	6.84283	5.53614	5.59321	6.73481	7.2224	5.81268	6.47956	7.24882	7.17238	7.08939	7.40837	6.75355	7.14736
hsa-miR-25-3p	9.22907	9.58036	9.8397	10.3356	10.5609	10.3721	10.471	10.1991	8.94293	9.31056	9.57952	9.36828	10.4987	10.8622	10.9339	12.273	10.513	10.205	10.9181	11.6442	10.7776	10.5804	10.3748	10.4192	9.02433	9.58261	10.0609	11.2249	5.57202	10.7714	5.64241	8.58449	8.52747	11.1324	8.8648	10.2203	10.5137	9.94161	10.3253	10.5793	9.62889	10.4583	10.1026	10.2752	9.38776	9.92869	9.58762	11.0372	9.95738
hsa-miR-26a-5p	9.65925	10.1148	10.9767	11.1176	11.2995	11.059	7.55955	8.11678	10.5299	10.6284	10.2123	10.2816	8.44853	8.75322	7.80552	7.01368	9.51166	8.16778	7.78957	7.83446	8.71632	7.29436	9.03809	9.00395	9.36668	8.41326	8.77169	8.64883	6.57202	9.34424	7.11634	7.80936	7.1472	8.2036	8.60434	8.18673	9.97099	8.72444	8.38802	7.38334	9.91333	9.4889	10.4916	9.25811	7.716	8.52585	9.89459	10.3579	9.47115
hsa-miR-26b-5p	7.97665	7.94674	9.09379	8.35201	9.11427	9.26567	7.58489	7.64337	8.73719	8.03755	8.30513	8.62531	8.93396	8.12519	8.13399	9.06615	9.58704	8.58665	8.17585	8.00237	9.26451	6.7038	9.28243	9.27563	10.096	9.4429	9.11692	8.49088	6.57202	8.70732	6.27984	8.02963	6.37937	7.01437	7.5493	8.14066	9.49064	8.42066	6.04067	6.2258	9.32223	10.0496	9.96032	9.29596	7.96921	8.09759	8.96689	10.3037	8.53053
hsa-miR-27a-3p	4.59659	5.42063	5.35682	5.19007	4.59923	4.859	3.99713	4.79021	4.14165	3.95008	4.24264	3.53962	4.34899	5.95527	4.51601	6.30942	4.69378	3.72867	4.86357	4.219	5.11018	3.22174	4.69747	3.42736	3.89211	2.83856	4.28316	3.64241	5.15698	3.06347	5.27984	5.0168	5.49185	3.55494	5.22737	4.12783	4.58375	4.8357	3.35618	4.77329	4.38841	3.07075	4.08845	4.16667	4.8747	3.38895	4.4902	3.5441	3.57633
hsa-miR-27b-3p	8.52578	8.11352	8.4723	6.6689	9.32658	9.89256	8.21653	7.86943	7.89654	6.79975	6.14953	7.3976	9.02142	8.55112	7.63149	9.52424	8.43904	8.03105	8.1903	7.8936	7.7559	7.57929	6.60017	8.05833	7.40216	8.18409	7.40245	7.76579	3.57202	6.92972	5.05744	7.09209	5.92481	5.87687	4.96433	6.46344	7.45067	5.92316	6.16353	6.07995	7.64621	7.67834	7.9403	6.82489	5.96216	8.55591	7.72467	6.67338	5.54832
hsa-miR-28-3p	6.11251	5.62141	6.20154	6.39481	6.40658	5.97037	5.07866	5.81329	6.12028	6.68705	6.03271	5.06318	3.86357	6.25072	5.55554	4.35833	5.0808	4.11569	5.86357	5.08334	4.88391	3.09049	5.45931	3.95787	4.72861	3.6059	4.78273	4.77365	6.57202	5.89636	6.72041	5.37937	5.33984	5.25538	5.22737	4.90544	4.5599	5.64306	6.43146	5.43225	5.25717	4.98096	4.81014	4.8391	4.93359	5.29228	5.42511	5.22217	3.92029
hsa-miR-28-5p	7.04494	7.20258	7.86623	6.90226	6.56116	7.4018	8.0055	7.84724	5.96108	6.09304	6.34417	5.55457	8.34254	8.74376	6.88525	7.05135	7.76593	7.62069	8.59692	8.49584	7.70288	6.64362	7.56623	7.69622	6.87917	6.30078	7.41953	8.15698	6.57202	7.33337	5.79441	6.4189	5.49185	6.23677	5.44976	6.91542	7.4012	6.94423	7.34324	7.15472	7.46847	7.29758	7.15944	7.70971	6.07109	6.9605	7.13066	7.53958	6.45332
hsa-miR-299-3p	5.17705	5.64396	5.81536	6.08943	6.33619	6.11161	4.12546	5.08394	4.22412	4.00898	4.35811	4.53962	4.54164	5.0808	4.93105	4.77337	4.8678	3.72867	4.91087	4.57745	4.79984	5.39166	3.98126	4.06479	3.40668	3.03886	3.94874	3.15698	5.89394	3.93794	4.79441	5.45737	5.81377	4.05744	5.51687	3.73552	4.97494	4.29513	4.24926	5.2258	4.69774	4.36252	5.50348	4.72126	3.99017	4.5648	4.40274	4.43162	4.65725
hsa-miR-299-5p	3.06457	2.72019	3.5147	3.9085	3.01427	3.04272	4.21473	4.7429	4.09859	4.31932	4.56456	3.90885	5.1855	6.19628	4.66802	3.0364	4.96296	5.40327	4.48024	3.93359	5.15599	8.73504	5.30319	4.11541	4.25468	2.77583	4.5951	3.42001	5.57202	3.5229	6.37937	5.37937	5.62935	4.87687	5.8648	4.8648	3.86246	4.92316	4.63628	6.2258	5.56529	5.34205	4.38484	4.16667	4.3772	3.80399	4.82901	3.5441	3.26821
hsa-miR-29a-3p	9.70179	9.49769	10.0993	10.0307	9.07293	9.46898	10.0185	9.5741	8.80908	9.17086	8.50002	7.49381	8.66576	9.83569	9.62454	10.1553	10.5632	9.67028	9.93682	10.4887	10.5218	9.34923	8.436	8.8101	10.1244	8.95419	8.9389	7.74594	4.57202	10.6017	5.47248	8.23181	6.25738	8.03607	6.30537	7.11055	8.24733	6.76644	8.28353	7.11032	9.65193	8.90364	9.59262	9.59084	8.05792	10.0183	9.36564	10.1276	8.16591
hsa-miR-29b-3p	11.6054	11.3305	11.6752	12.2903	10.7666	10.7953	11.4099	10.8797	9.19118	9.48665	9.17927	8.84492	10.4043	11.259	11.0791	12.1599	11.709	11.4125	11.2496	11.2848	11.4001	9.86214	10.4087	11.0094	12.9622	11.4997	10.6365	10.9309	5.15698	12.5306	4.47248	9.21507	6.0279	9.00615	7.43248	9.34654	12.3716	10.5448	8.75339	6.95163	10.8733	11.7488	11.1371	12.7427	9.4496	11.3455	10.81	13.2619	11.2121
hsa-miR-29c-3p	7.53108	7.71886	8.16977	6.92088	7.56693	7.94122	8.10614	7.79601	7.82238	7.93877	7.01523	7.48993	7.25589	7.45003	7.81369	7.51753	9.17656	9.49685	8.66404	8.43543	8.92913	6.77499	8.14545	9.42736	10.369	8.6693	8.62485	9.31348	4.57202	7.31455	5.05744	8.22067	4.75488	7.51687	5.64241	7.70706	9.92447	8.46506	6.47956	5.65464	8.46104	10.1339	8.78108	10.354	7.58435	9.22091	9.12896	11.3754	8.39159
hsa-miR-301a-3p	6.3865	6.25478	5.91204	4.94533	6.06411	7.43802	7.66363	7.65619	3.96108	4.36512	3.9056	4.47822	6.73146	7.35382	5.66802	6.76432	6.91617	7.76294	6.1465	6.4012	5.79984	9.87341	6.54895	7.54745	6.5766	7.98788	6.62485	7.85742	5.89394	5.93794	5.79441	6.79441	5.41785	4.61384	5.14491	5.12783	8.82419	6.8801	5.45571	5.84729	6.16863	8.56039	5.78694	6.69806	3.99017	5.04346	5.6122	5.88038	8.52515
hsa-miR-30a-5p	9.46845	8.58547	7.9187	6.67987	7.35634	7.53596	9.29026	8.49422	7.49714	6.69604	5.94308	7.6689	7.74131	7.81776	9.12745	8.72989	8.20603	7.76294	9.52273	8.14791	7.22208	6.47625	7.35382	7.32352	9.5836	7.99994	7.94087	8.43248	3.57202	6.68308	9.8388	9.25384	5.87036	8.38783	6.48371	7.81766	8.63743	9.13491	7.13378	7.93475	8.54257	7.50739	8.48317	10.3259	7.12262	7.40885	8.26383	9.97622	6.17052
hsa-miR-30b-5p	8.6175	9.92419	8.43211	8.70157	8.54565	9.56013	6.0303	6.97556	7.25386	7.77451	7.94308	10.3161	7.171	6.88815	5.86965	6.32181	6.5982	6.26664	5.83932	6.18152	5.9504	7.55771	7.44069	8.47902	7.58061	7.7878	6.37937	7.86847	4.57202	6.80043	5.47248	5.53137	5.41785	6.53984	6.58101	6.89539	8.66004	8.04515	7.57119	6.14007	7.88444	7.87277	7.44291	8.37125	4.99017	5.66749	7.2101	8.61663	8.26821
hsa-miR-30c-5p	6.79176	7.70016	6.78651	6.85142	6.64726	7.4018	6.66363	7.31174	7.09859	6.27201	6.56456	7.43847	5.67092	5.66576	5.04653	6.27162	6.21573	5.4545	6.10642	6.59181	5.84249	5.51835	5.1281	5.97168	6.77125	6.30357	4.81749	6.37937	6.57202	6.45578	5.79441	6.37937	5.41785	5.32753	5.30537	6.47698	6.47956	7.53614	5.19268	6.47956	6.90924	6.65571	6.17442	7.07956	4.45966	6.39562	6.34526	6.09253	5.21574
hsa-miR-30d-5p	9.60457	9.05952	8.41336	7.44068	8.83524	9.11534	8.935	8.75189	8.18347	8.60353	8.04999	9.76201	9.31972	9.17532	9.69703	9.72407	9.10012	8.80959	9.30541	8.74577	8.6072	10.5612	9.14832	9.11852	9.64508	9.63436	9.24216	9.76085	3.57202	8.43125	8.64241	9.8605	7.23601	8.66347	8.15548	9.09526	9.40706	9.29103	9.20703	9.22233	9.64046	9.37075	8.56957	9.77585	8.30654	7.51365	8.53202	9.61984	9.40142
hsa-miR-30e-5p	7.50258	7.09625	7.83839	7.49346	7.81355	7.38334	7.76809	7.22833	6.35797	6.14648	6.30153	6.83117	7.25589	7.74376	8.72979	8.56258	8.04137	6.95304	7.97905	7.49584	7.14467	6.3706	7.42184	7.37117	7.51938	6.80361	7.41386	6.54471	6.74194	7.51193	10.2538	7.7013	6.25738	5.87687	6.5493	7.03014	7.4012	6.7899	5.94114	6.19779	7.14562	7.46544	7.70264	8.24616	7.68205	7.51976	7.13066	7.94327	6.82426
hsa-miR-3161	4.49898	4.53962	4.88507	5.08394	4.87225	5.26062	4.32576	5.45072	4.93683	6.3309	5.88649	5.69612	4.00107	6.13969	4.80552	4.6609	3.49584	4.58282	4.86357	4.68848	5.13327	3.05573	4.26137	3.71686	4.4423	3.56938	4.51264	4.45954	6.15698	4.66833	4.79441	5.11634	5.87036	5.85262	6.10184	4.8648	4.14486	5.53614	5.63628	5.52536	3.77174	4.04566	4.06291	5.04932	6.12262	5.00911	5.01745	4.17637	2.96336
hsa-miR-32-5p	6.14514	6.98808	6.32206	6.59741	5.50612	7.39567	7.75574	7.52251	4.30212	4.4944	4.9796	5.18347	8.04943	6.81776	7.39048	8.73915	8.15992	7.7931	7.88741	8.34298	7.57805	6.59602	7.86739	8.6476	7.75009	7.66984	8.03988	7.26132	5.57202	7.20642	4.47248	5.60176	4.97727	4.29191	6.415	6.54287	5.61879	4.29513	4.35618	5.47956	6.09367	8.39641	7.19219	7.95784	6.39826	8.01128	6.60241	8.73392	6.41505
hsa-miR-320e	8.0263	7.64396	6.95156	7.87229	9.05934	7.3926	6.16333	6.65619	7.58947	9.21061	7.54032	8.95184	8.14155	7.47312	9.452	7.45144	5.76593	5.99401	6.77686	6.75377	6.41337	4.87808	7.19628	6.74928	4.89211	5.55076	6.1531	6.09558	5.57202	6.00989	11.3824	8.12831	9.21431	7.1598	9.03472	7.429	5.43437	6.22802	8.11868	6.77329	7.67542	5.71262	6.84427	5.16667	8.12894	8.10777	7.46883	5.71402	9.63162
hsa-miR-324-5p	7.19719	6.28019	6.68853	6.63172	7.54954	7.48494	8.57228	7.86392	7.4379	6.92736	7.37877	7.33403	6.67092	7.22376	7.526	8.79574	7.22215	7.81939	6.91087	6.90514	7.21668	7.9801	7.20733	7.29085	7.41118	8.08407	7.36769	7.18083	4.57202	7.28908	3.47248	7.06743	4.75488	6.98121	6.05744	6.51687	7.64736	7.1211	7.20703	7.2258	6.47956	7.18719	6.36408	6.26471	6.43948	6.63969	6.60241	6.24454	7.88432
hsa-miR-331-3p	5.44008	5.77739	5.84365	6.79871	5.36299	5.43802	5.39105	4.7429	8.2926	7.64125	7.07553	7.08394	5.39962	5.19628	5.04653	6.19291	6.14984	6.67209	5.24208	5.20038	5.84249	6.1328	6.54895	6.78881	5.17221	5.9206	5.90091	6.56297	3.57202	4.66833	4.79441	7.18673	5.49185	6.64241	6.51687	6.42202	6.16871	6.26197	6.00825	6.47956	4.86485	5.44159	4.956	6.64241	4.74916	5.0935	4.95733	5.52595	5.74626
hsa-miR-335-5p	4.10305	3.86155	6.16277	6.0392	7.18669	5.21959	3.85627	4.69399	3.63915	4.12001	5.01523	4.47822	6.34899	6.62512	4.04653	3.77337	4.61783	4.35016	6.29653	5.14305	6.59893	5.49907	5.17391	4.87214	4.83964	4.37144	4.23253	3.89394	5.89394	5.45578	5.27984	5.79441	5.33984	4.92418	5.44976	4.4904	5.44742	4.74259	5.45571	5.11032	5.71034	4.3827	5.64787	5.75164	4.3772	4.18866	6.0321	4.4701	5.02564
hsa-miR-337-3p	3.85512	2.95466	3.85759	4.13798	3.89691	4.04272	4.06272	4.88041	3.96108	4.4944	5.38559	3.95466	4.71156	5.49584	4.04653	4.15188	4.6563	4.11569	4.91087	3.84048	5.40391	7.5358	5.0808	3.34489	4.60831	2.9564	4.42518	3.25009	3.57202	3.06347	6.72041	5.45737	6.12411	4.05744	5.37937	4.05744	3.74047	5.22802	4.45571	5.11032	5.41944	3.16697	4.48437	4.21107	5.14771	3.88199	4.68814	3.6816	3.26821
hsa-miR-337-5p	3.34697	2.99028	4.15715	3.85787	4.49	3.42604	4.09443	5.12141	4.30212	4.2231	3.74514	3.47822	4.6291	6.30319	4.80552	3.975	5.24126	4.4545	4.34899	4.06288	5.24345	7.48444	4.9288	4.42736	4.25468	2.83856	4.63463	3.49802	6.57202	3.3854	5.93191	5.53137	5.56224	4.55494	5.30537	4.4904	4.38093	4.92316	4.94114	5.16922	5.59277	3.85663	5.55934	4.37613	4.45966	3.84352	5.76029	3.6816	3.83009
hsa-miR-340-5p	6.09829	6.50617	6.05802	5.1058	6.79234	7.56355	7.72822	7.07442	6.12028	6.6689	6.28703	7.05794	6.44853	6.45003	6.15344	4.84376	6.37416	5.72867	6.52653	6.82841	6.29554	6.51835	7.04427	7.34489	6.18278	5.96345	6.55446	7.65948	5.57202	7.07842	5.79441	4.53137	4.97727	6.50914	5.91542	5.68971	7.50476	5.42066	7.07238	6.71519	6.04476	7.29492	6.07573	7.39068	5.68205	6.33451	5.86217	6.68978	6.27677
hsa-miR-342-3p	7.44196	7.79763	8.23797	8.02206	8.03107	8.82065	7.87465	8.12603	11.9378	11.8761	11.2422	11.7618	8.42428	7.47312	7.68594	7.15188	10.0414	9.82102	7.49584	8.38068	8.89745	9.06231	8.57479	8.78686	12.7986	13.4601	10.6322	11.1513	3.57202	7.76622	4.79441	7.71724	9.21977	9.24144	8.79215	9.54448	11.3703	10.9298	8.88421	9.13639	9.99413	10.4316	8.44167	8.52642	7.97623	8.12191	8.5975	9.87681	9.91413
hsa-miR-34a-5p	8.39815	8.36913	8.75799	7.43638	6.61789	5.98676	8.58628	8.24115	9.14695	8.82865	7.19683	8.91611	7.83626	7.13969	8.53591	8.74146	9.15489	9.31363	8.66748	8.68179	8.82487	6.10757	8.54023	8.57258	8.65461	9.62827	8.09051	7.62947	6.15698	8.07283	6.27984	7.8388	5.75488	7.57731	7.24727	8.53642	8.72044	8.85251	6.45571	7.14007	8.89965	9.75193	8.53284	9.07956	7.83663	9.15959	8.2004	8.86061	8.26176
hsa-miR-361-3p	6.49174	5.32621	5.91204	5.98125	5.55342	5.43802	6.0466	6.19356	6.39404	7.03755	6.25759	5.38092	7.0808	6.13969	6.22873	6.30942	6.58828	7.49584	6.86357	6.49584	6.36544	6.49584	6.17391	5.98535	5.91764	5.44385	6.18006	5.80468	4.57202	5.39737	5.47248	5.8533	5.49185	7.0785	6.5493	7.20312	5.67538	7.31143	6.45571	6.54773	6.2224	6.53018	6.24991	6.78873	6.49919	6.62842	5.59257	6.97706	5.90932
hsa-miR-361-5p	8.42117	7.94674	7.41454	6.57799	7.88925	8.34729	7.63696	7.5909	8.91838	8.62956	8.08813	8.45051	7.01737	6.19628	6.68594	7.52826	7.03773	7.4503	7.53411	7.50345	7.7559	8.17997	7.19628	6.6837	7.33268	7.51759	6.87639	6.99156	3.57202	7.88365	8.25384	8.20945	6.25738	7.4538	6.58101	7.415	7.37411	8.00563	7.6781	7.79215	7.78073	7.58998	7.61969	6.37613	6.62958	7.84352	7.40837	6.85879	6.96865
hsa-miR-362-5p	5.86635	5.63273	5.89862	5.98125	5.18419	5.04272	5.97175	6.43592	4.26364	4.85697	4.65767	3.95466	5.6291	6.66576	6.98995	7.98282	6.43074	5.84841	6.72486	6.45716	5.79984	5.74802	6.32366	6.02562	4.5766	2.89868	5.28316	6.07027	5.15698	5.85354	5.79441	5.29691	5.92481	5.05744	5.64241	4.43595	4.93841	4.53614	5.83422	6.16922	4.74749	4.73633	4.81014	5.47046	5.24393	4.91947	5.13066	4.64843	4.00518
hsa-miR-363-3p	5.72548	5.72019	3.9645	4.0278	4.08035	4.30051	4.98026	5.47987	4.41174	5.47365	5.49056	4.47822	4.93396	6.25072	5.34609	6.78236	5.05223	5.87372	6.43241	6.88779	6.40391	5.62299	7.67375	7.51953	4.72861	4.01189	4.71058	5.57202	6.15698	4.31139	5.64241	6.33873	5.75488	5.96998	5.75788	5.54287	5.95679	5.42066	5.24926	6.54773	5.30779	7.50279	4.64787	7.2001	6.09709	5.37553	5.07517	6.24454	4.92029
hsa-miR-365a-3p+hsa-miR-365b-3p	7.61999	9.64988	7.77002	7.9901	8.87147	7.36778	7.16333	7.67522	9.86235	8.68253	10.0435	10.3281	7.29653	6.81776	5.70364	5.30942	6.45277	7.13152	6.93396	7.09347	8.30827	6.86057	7.53146	8.84615	7.58858	7.96785	7.06903	9.13731	5.89394	7.55265	4.79441	6.37937	7.62935	8.45782	7.01164	7.08424	8.83788	8.27033	9.19268	9.21885	8.47772	9.16915	7.76137	8.23814	6.28973	7.09759	8.2004	8.36172	10.9584
hsa-miR-374a-5p	8.26663	9.03414	8.5676	7.72294	8.49	9.7912	9.49048	9.16917	6.81574	6.28398	6.79723	7.13953	9.1855	8.03499	8.78903	8.18276	9.65155	9.55961	9.97627	10.2436	9.4216	8.48608	9.61685	10.1977	8.88727	7.8134	9.84197	9.91631	7.03145	9.26641	4.47248	7.49485	5.97727	7.05744	6.22737	8.85186	9.88123	9.24933	6.88867	6.82914	9.44228	9.7529	10.1182	10.6789	8.21455	9.2725	8.80149	8.6979	6.95804
hsa-miR-374b-5p	6.92926	7.65925	6.497	5.96938	6.70426	7.87451	6.83296	6.64337	6.63915	6.45258	6.08394	6.25844	5.67092	6.25072	5.80552	5.2588	6.18973	6.49584	6.91087	7.26002	6.66378	6.33117	6.98126	7.31271	5.68466	5.28397	6.80021	7.43496	5.57202	6.50087	5.93191	5.66888	5.56224	5.90072	5.64241	6.55569	6.14486	6.19325	5.50302	5.95163	6.41944	7.24068	6.55476	7.12668	6.51855	6.72682	6.22292	6.67338	4.63078
hsa-miR-374c-5p	4.06457	3.76201	4.58341	4.58967	4.24308	4.37714	4.18558	4.42097	4.51362	5.17248	5.04999	5.22144	2.1266	5.95527	4.04653	3.975	4.36257	3.93512	4.76403	4.51856	4.71057	2.28314	3.17391	2.84239	4.25468	2.83856	3.81749	4.29448	3.57202	4.5229	4.47248	5.66888	5.62935	5.49354	5.14491	4.5935	3.86246	4.8357	5.45571	5.16922	3.6722	3.57032	3.38484	4.94803	4.3772	4.15763	4.10318	4.35145	2.04582
hsa-miR-376a-3p	5.34697	5.49071	6.50588	5.46837	6.56885	6.26062	6.79004	6.1028	5.80908	5.90428	4.78696	5.12458	7.171	6.66576	7.10098	5.49584	7.90822	6.7697	6.31423	7.29115	7.64383	11.9514	6.47769	6.70037	6.74296	5.38726	6.7013	5.18083	6.74194	5.79139	6.79441	6.16364	6.0279	5.61384	6.51687	6.11055	6.04533	5.53614	6.50302	6.11032	8.32017	7.22958	7.95252	6.06149	6.19662	6.54096	7.91054	5.63156	5.12382
hsa-miR-378f	2.94258	2.58692	3.01513	3.09491	3.18419	3.10412	3.32576	4.69399	4.05419	4.65052	4.78696	3.76201	4.24208	5.0808	4.51601	4.73684	4.45277	3.98243	4.54164	3.51856	4.64784	1.9461	5.0808	3.64975	3.47707	3.19086	4.63463	4.25009	7.37937	3.23339	6.17292	5.8533	6.33984	4.29191	5.44976	4.05744	2.82293	4.53614	4.13378	5.11032	3.77174	3.3827	2.64787	3.86711	5.93359	3.99162	4.44714	3.97706	2.04582
hsa-miR-378g	4.66248	4.09216	5.32707	5.0392	4.79563	4.19158	5.95457	5.88041	3.75463	4.2231	4.35811	3.12458	6.73146	6.40273	6.34609	5.42872	5.33911	4.93512	7.2513	6.07315	5.84249	3.28314	5.84633	5.2798	4.2942	2.56938	4.71058	4.33755	3.57202	5.3854	6.05744	6.0168	5.16992	4.3623	5.30537	4.82298	4.23797	5.29513	4.94114	6.30672	6.05467	4.84213	4.6985	5.09741	6.62958	4.72153	5.35694	4.77676	4.1613
hsa-miR-378i	6.3826	5.8373	7.42861	7.05614	7.21148	6.33294	7.87465	7.73688	5.03147	5.59394	5.63495	4.70954	8.48415	7.64558	9.02557	7.76432	7.80925	6.30435	8.97349	7.61307	7.89745	4.91734	7.59176	6.81967	5.87917	4.33926	6.29554	5.03145	5.57202	7.4327	7.60176	7.47623	5.87036	5.77734	6.44976	6.83355	6.27506	7.49391	7.23532	7.84729	7.85353	6.41734	6.84801	6.88092	8.59807	6.43497	7.62191	5.63156	4.75854
hsa-miR-379-5p	5.30633	3.86155	4.61658	4.29844	4.74219	3.84108	5.01381	5.15794	4.54604	4.95008	4.61187	3.86155	5.78957	4.30319	5.34609	4.77337	6.61783	6.55961	5.2046	5.25552	6.00148	10.3023	5.2183	4.92986	4.75718	4.27266	5.35591	3.95053	5.57202	4.36115	6.05744	5.96433	5.07681	5.09926	6.01164	5.61816	4.23797	5.00563	5.00825	5.43225	6.21358	6.14941	5.7554	4.89459	5.41902	5.14186	5.9726	4.64843	3.51975
hsa-miR-382-5p	4.17705	3.74125	4.60009	4.1798	5.3893	3.84108	4.27131	4.5909	5.83555	5.00898	4.86713	4.70954	6.1266	5.5833	5.83794	4.6609	6.22855	6.12626	4.86357	5.14305	5.9504	10.2794	5.45931	5.01232	4.63934	4.23817	4.91703	4.05744	5.89394	4.50087	3.47248	4.20945	4.97727	5.67042	5.22737	5.43595	4.60721	4.64306	6.45571	6.38334	6.37264	6.15529	6.55934	5.09741	5.3772	5.33451	6.46883	4.57972	4.96336
hsa-miR-421	6.57963	5.12458	4.61658	4.0278	5.80868	5.20565	6.19292	6.46537	5.7124	6.25994	5.63495	5.47822	5.00107	6.25072	7.1405	5.00603	5.49584	5.25705	6.57139	6.01041	6.32591	5.76964	6.40273	5.78099	4.72861	3.4738	6.13942	7.07027	6.57202	5.00207	10.6018	6.29691	6.16992	5.39625	6.30537	5.56841	5.66424	5.47956	7.13378	5.98479	5.86485	4.94069	4.6306	4.94803	6.93359	4.63407	5.15763	3.97706	5.02564
hsa-miR-423-3p	5.94258	5.47193	5.497	5.55831	5.51411	5.32651	5.40376	4.92347	7.55005	8.05512	7.03271	6.06318	4.54164	5.49584	5.20407	5.33409	5.16326	5.13676	5.73804	5.76648	5.56538	4.17391	5.26137	5.56121	3.99164	5.21471	4.42518	6.30537	6.37937	5.17894	5.79441	4.37937	5.56224	6.55494	6.7013	6.19495	5.7191	6.04515	6.10341	6.07995	4.56529	5.8201	4.88491	4.62611	5.04462	5.5648	5.01745	5.26656	6.78878
hsa-miR-423-5p	7.4382	6.87352	6.82248	7.78353	7.86757	6.89853	6.16333	6.6815	8.81408	10.13	8.29792	7.61999	6.56401	8.12519	7.32337	6.61131	6.52731	5.86112	7.2328	6.58465	7.49138	4.95556	6.96832	6.92986	6.52769	5.895	7.16664	7.96776	5.15698	6.57126	8.35512	5.79441	7.69348	8.37086	9.28626	9.11273	7.336	7.40556	7.6781	7.76377	7.2047	7.05826	6.87394	5.94803	7.94794	6.47956	6.77778	6.44134	11.0055
hsa-miR-424-5p	5.97924	5.22518	6.07004	3.66523	6.00862	6.45579	7.09051	6.98576	4.78211	4.17248	4.9056	2.76201	9.0808	6.45003	8.32908	7.21299	10.4418	7.39455	7.9901	8.60071	8.12753	5.72608	9.42894	8.48143	7.27458	5.51759	8.57999	8.02817	4.57202	6.07096	4.47248	6.4189	5.33984	6.39625	4.8648	3.54287	7.92913	4.74259	5.79675	5.38334	8.88166	5.11966	8.78791	8.30878	6.3121	6.47327	8.92238	4.50757	5.54832
hsa-miR-425-5p	5.11251	5.20258	5.95805	6.15904	4.62898	5.11907	6.82353	6.43592	7.81906	8.04108	6.81755	7.57671	4.44853	5.5833	5.98995	6.68026	5.88411	7.65759	6.02277	6.80396	7.36544	7.6215	6.53146	6.74928	5.56048	6.49829	6.24535	7.95745	3.57202	5.71691	3.47248	7.16364	4.16992	6.34502	6.10184	7.09307	5.0624	5.15763	5.30371	7.03316	5.32428	9.58237	4.11354	5.16667	6.59351	6.61706	5.23563	7.25008	6.31052
hsa-miR-4284	5.92121	4.36065	5.14583	5.95741	5.96263	5.32651	4.61526	5.50844	6.10947	7.97245	5.43903	6.89717	5.1855	7.0808	5.25298	5.06615	4.8678	4.15751	5.34899	4.66151	5.20038	3.12444	6.30319	3.90129	3.99164	3.35006	6.05453	6.16895	6.15698	4.56597	5.79441	6.0168	7.72451	6.82796	5.75788	5.94497	4.53565	6.7899	5.97508	5.84729	5.75967	3.96766	3.38484	4.69024	7.14771	5.00911	4.86217	4.43162	7.37972
hsa-miR-4286	12.9897	9.77196	13.1188	12.4702	12.9406	9.29805	13.5909	13.714	14.2376	11.5375	10.1773	12.0096	9.40583	7.74376	12.7184	11.1061	11.8357	11.4725	12.7384	8.34086	13.973	7.73983	11.236	9.44726	10.1154	8.71129	11.9384	7.94706	6.15698	9.58768	13.6075	11.5132	10.5941	10.7249	11.6149	11.6846	12.9556	13.2371	13.9347	10.3614	11.3013	9.37075	11.6567	10.7479	13.842	9.57144	13.6284	10.9961	8.76616
hsa-miR-429	5.49898	6.91118	6.40508	6.16946	5.52206	6.22651	5.99713	6.04546	4.80908	5.40951	5.70207	6.6689	4.00107	5.74376	5.30029	4.62137	4.31526	4.72867	5.65712	5.34298	4.11018	5.53106	5.63334	5.6837	6.47707	7.10415	5.1531	6.54471	5.57202	6.57654	4.47248	4.79441	4.87036	4.29191	5.8648	6.09307	6.85758	5.42066	5.13378	4.33272	4.59277	5.93387	5.28898	5.92156	4.53766	1.956	3.40274	5.12906	6.98964
hsa-miR-4454+hsa-miR-7975	16.4703	16.926	17.1111	17.221	16.4958	16.8839	16.3766	16.4571	16.9984	17.7355	18.0397	17.8638	12.1499	15.2625	16.2669	16.3654	16.0853	16.6827	16.9781	16.6281	16.8265	14.8083	13.6599	15.8901	16.8803	15.4588	16.0324	15.7992	3.57202	17.0165	9.9563	17.3077	17.3377	18.1815	17.229	16.8358	16.6115	17.3847	18.0617	17.6561	14.289	16.1983	16.1259	17.3138	16.9646	16.8158	16.7348	16.5405	13.2147
hsa-miR-4488	7.72548	5.13257	6.50144	8.06454	8.00011	8.17021	5.62615	6.26228	7.31629	7.52499	7.27973	8.36617	8.28311	5.49584	8.28273	5.58073	4.8678	4.98243	5.91087	5.39303	6.07485	2.39861	6.34383	4.38671	4.33268	3.72692	5.65399	4.37937	7.15698	4.40924	9.37937	6.25384	7.85642	6.84035	7.39729	6.02092	4.86246	7.43561	7.59321	6.19779	8.06942	3.73633	5.85547	4.65853	6.91909	5.62275	5.91054	4.12906	11.8868
hsa-miR-450a-5p	4.8324	4.02505	4.85759	2.85787	5.54565	5.95378	4.91072	5.08394	4.54604	3.27201	4.35811	2.12458	7.15635	4.95527	5.90068	5.2588	7.90423	5.15751	6.04414	6.18152	6.29554	3.05573	8.09277	8.31271	5.95512	4.12946	6.37937	6.43991	3.57202	5.63838	5.47248	5.20945	4.75488	5.52457	4.37937	3.54287	7.00616	4.92316	6.00825	3.69529	7.66575	4.75193	8.09318	7.07956	4.3772	5.14186	7.72467	3.5441	5.43048
hsa-miR-4516	7.57963	6.69072	7.18782	8.3668	8.24188	8.13754	5.39105	6.6815	7.58557	9.61067	9.03054	9.33512	7.44853	5.88815	7.01851	6.21963	5.80069	5.83559	6.77686	6.30863	6.13327	2.28314	7.5833	5.74928	5.08475	5.52238	6.75609	5.10807	5.15698	5.51193	10.5652	7.73301	9.7883	7.82173	9.56127	7.5493	6.61879	8.21941	7.5375	7.42018	6.9576	4.42222	6.38484	5.59294	8.28409	6.91019	6.80362	4.95009	10.323
hsa-miR-451a	10.1583	11.6117	10.5376	10.3263	12.8106	12.4013	11.7689	11.0642	8.13634	9.57822	9.54489	9.20021	13.4818	14.6221	13.0459	14.8845	11.772	14.4378	13.1383	15.4873	13.743	13.7406	13.5914	15.418	12.3243	12.8989	10.5724	14.592	5.15698	13.2847	5.64241	11.8379	8.23601	8.32753	8.5493	11.4858	12.1408	11.1118	8.7337	14.5498	13.7223	13.6697	13.1747	13.8384	13.8053	13.7747	12.5325	14.1819	8.41893
hsa-miR-4521	4.26451	4.26208	4.44255	4.9085	4.35412	4.62768	4.40376	4.88041	4.72662	5.00898	5.49056	5.53962	3.34899	6.19628	4.34609	4.80899	4.16326	4.11569	5.24208	4.45716	4.61542	2.55616	2.98126	3.06479	4.63934	2.98441	4.18006	4.00498	5.89394	4.45578	5.05744	5.29691	5.81377	5.80287	5.75788	4.12783	4.14486	5.00563	5.83422	5.43225	2.86485	3.73633	3.98348	4.97403	4.68205	4.38895	4.76029	4.5441	0.875894
hsa-miR-454-3p	6.89404	6.6689	5.94505	4.49346	6.08573	7.16301	5.42885	5.3906	5.20394	5.40951	4.74514	5.04212	5.24208	6.0808	5.25298	4.5389	5.53766	5.82265	4.95668	5.45716	5.06288	5.93658	6.49584	6.09032	5.47707	6.20582	5.23253	6.08298	4.57202	5.10786	5.05744	6.0168	5.69348	4.77734	4.75788	4.4904	6.65863	6.32755	4.13378	5.04892	5.63303	6.98426	4.92798	5.90814	5.19662	4.70016	4.86217	6.04235	5.99484
hsa-miR-455-5p	8.24206	7.50463	6.40981	5.67257	6.85032	6.97859	6.6689	6.64337	4.14165	4.75744	4.70207	2.86155	7.412	7.98769	6.9608	7.26522	6.20279	4.91087	7.1855	6.95596	5.30573	2.74257	5.7285	4.25743	5.97957	3.67629	5.90091	5.03145	4.57202	6.56597	5.47248	5.53137	5.81377	4.29191	5.58101	4.37937	4.5599	4.8357	6.38171	6.04892	6.12224	6.57032	5.76335	5.97403	4.93359	5.42848	6.34526	6.96364	4.23345
hsa-miR-487a-3p	2.89951	3.30515	2.85759	3.54237	2.92116	3.60662	3.32576	4.42097	4.14165	4.31932	4.35811	3.20258	4.34899	6.35382	4.34609	4.30942	4.21573	3.88621	4.41611	3.79157	4.79984	8.18702	5.0808	3.34489	3.94273	2.77583	4.06903	3.57202	6.15698	3.12236	5.64241	4.90989	6.2992	4.42941	5.30537	4.19495	3.74047	3.64306	4.35618	4.69529	4.41944	3.70462	3.98348	4.25414	4.74916	3.54096	4.6122	3.61449	2.46086
hsa-miR-493-3p	5.56248	5.78755	6.35191	6.43853	5.64362	6.12648	5.65833	5.3906	5.99671	6.96503	6.85735	6.8373	4.24208	6.49584	5.90068	5.17936	5.5169	5.72867	6.10642	5.51856	5.88391	4.60507	3.75887	4.92986	5.97957	4.58776	5.35591	5.25009	5.15698	6.03309	4.79441	6.45737	6.62935	7.2646	6.37937	6.17846	5.5599	6.69368	6.92386	6.95163	4.03477	5.05826	5.19807	6.1779	6.43948	5.93785	5.9419	5.79203	3.12382
hsa-miR-495-3p	3.24744	3.74125	3.68071	3.98125	3.79563	4.44989	4.50161	4.88041	4.05419	4.36512	4.41256	3.6551	5.86357	4.81776	4.43355	4.73684	5.88411	6.85478	4.76403	4.84048	4.88391	10.6111	4.69747	5.03879	4.54418	4.79967	5.06903	4.15698	6.37937	4.15093	4.47248	5.11634	5.92481	4.3623	5.37937	5.25908	4.11244	5.08363	4.71875	5.11032	5.27424	6.6722	5.18629	5.3366	4.8747	5.15763	5.35694	4.92261	2.46086
hsa-miR-497-5p	8.58474	7.65648	7.67679	7.45353	9.55197	8.83995	7.31906	6.91283	7.07656	6.43121	6.52804	6.1044	8.43038	8.61478	8.02557	7.22623	9.78341	7.4545	7.9901	7.45716	9.2072	5.91734	8.32366	7.81585	9.10295	10.0149	8.5596	7.86111	6.15698	6.95828	6.05744	7.47623	6.21431	6.72487	6.34285	6.37937	8.72044	9.07411	6.6781	6.14007	9.24531	7.47016	9.32635	7.33158	7.84432	7.40885	9.30361	9.01821	6.4906
hsa-miR-503-5p	4.45503	3.30515	4.20154	3.22044	4.945	4.6689	4.59324	4.08394	3.91217	3.36512	4.18124	2.6551	5.29653	4.49584	5.93105	4.69937	6.5982	3.83559	5.65712	5.34298	5.20038	2.8681	7.18514	6.99214	4.83964	3.11686	6.12561	7.16895	5.89394	4.00207	6.37937	5.0168	5.69348	6.47778	3.64241	3.43595	5.99286	4.8357	6.07238	5.47956	5.96288	3.57032	6.19807	6.09741	5.64728	3.88199	6.45802	3.22217	3.63078
hsa-miR-514b-5p	2.61001	2.58692	3.32707	4.25997	3.56885	3.80456	4.15583	4.88041	4.30212	4.36512	4.65767	3.6551	4.78957	5.30319	4.59402	4.40564	5.38565	3.72867	5.1266	3.39303	4.88391	2.45306	4.63334	3.57936	4.21403	2.4539	4.55446	4.33755	5.89394	3.28586	6.72041	5.79441	5.56224	5.01437	5.91542	4.05744	4.07927	4.8357	4.71875	4.69529	4.3567	2.73633	3.77912	4.07357	5.09709	3.63407	4.89459	3.80713	3.04582
hsa-miR-539-5p	5.71931	5.79763	6.09379	6.21039	5.78905	5.77654	5.36529	5.88041	6.19374	6.74882	6.94308	6.99905	4.1266	5.81776	4.93105	5.2588	5.45277	5.78312	6.2046	5.60602	5.93735	5.9461	3.49584	4.50536	5.72861	4.22649	5.28316	4.80468	4.57202	5.85354	5.47248	6.45737	6.45532	7.08892	6.58101	5.82298	5.6974	6.39029	6.77764	6.56976	3.95231	5.27886	5.23284	6.23276	5.78159	5.72153	5.68814	5.5441	3.19782
hsa-miR-543	2.7131	3.27658	3.47908	3.57408	2.76915	2.60662	4.24329	4.64337	4.18347	3.68705	4.8276	3.99905	4.78957	5.19628	4.98995	4.5389	4.69378	5.93512	4.71156	4.02106	4.96334	9.43204	4.34383	4.25743	3.72861	3.32837	4.06903	4.25009	6.74194	3.76391	5.79441	5.79441	6.0279	4.72487	5.37937	4.90544	3.04533	4.29513	5.19268	5.81076	4.95231	5.82748	4.64787	4.37613	3.8747	4.15763	4.65067	4.22217	2.87589
hsa-miR-551a	3.9844	4.21769	4.42394	5.1058	4.29967	4.94542	4.18558	4.5909	4.78211	5.74016	5.38559	5.3976	2.86357	5.5833	4.15344	3.69937	3.93194	4.38578	4.95668	3.88779	5.13327	2.09049	3.87435	3.50536	4.4423	1.92783	4.42518	3.95053	4.57202	4.4785	5.64241	5.0168	5.16992	5.75134	5.8648	4.54287	3.90094	4.8357	5.71875	5.52536	2.32428	3.4607	3.71499	5.25414	4.53766	4.41543	4.57267	4.64843	1.68325
hsa-miR-574-3p	3.58304	4.88066	4.77186	5.0392	4.87225	4.82294	5.79969	6.08394	6.38511	5.14648	5.54032	4.73602	5.34899	5.49584	4.25298	6.58073	5.53766	4.86112	4.65712	4.93359	5.47791	5.90763	5.17391	4.81202	5.01549	4.38201	4.12561	5.89394	4.57202	5.58703	7.42668	5.53137	6.21431	6.29191	5.96433	5.46344	5.11244	5.42066	4.45571	5.77329	6.2047	5.60509	5.61311	5.93486	3.45966	5.00911	5.46883	6.12906	4.4906
hsa-miR-574-5p	6.90224	6.00777	6.81893	7.24773	7.39581	6.54152	7.43506	6.49422	6.86155	7.59394	7.73982	7.74907	7.0652	7.25072	9.5531	9.65724	7.02308	7.01122	7.82086	6.06288	6.88391	5.43288	7.29285	6.56121	6.65461	6.02544	6.33207	6.34812	6.15698	7.70492	8.73927	8.58449	9.81377	7.69108	7.65736	7.37937	6.58965	7.64306	8.20703	7.46788	6.55135	6.62216	7.24424	6.99322	7.12262	6.99601	6.83737	6.02952	6.96336
hsa-miR-575	8.22472	6.74386	6.03367	7.00762	8.15126	7.44397	6.62615	6.86943	8.44005	10.5161	7.37192	8.44651	8.24208	7.47312	10.0808	6.61131	6.27874	6.1881	7.33172	6.63403	6.79261	4.14112	7.36373	7.31813	5.12914	4.87643	7.75609	5.67635	5.89394	6.80493	13.0918	9.32319	10.7303	8.01983	9.94314	9.23137	5.76153	6.81298	8.34972	8.80149	7.41174	5.19005	6.03692	6.61789	10.6374	7.85081	7.29756	4.95009	9.64903
hsa-miR-582-5p	4.26451	4.14052	5.47908	5.25997	5.38059	5.69906	4.54815	4.96529	4.05419	4.12001	4.11711	3.86155	5.00107	5.81776	5.55554	5.58073	5.10881	4.07262	5.41611	4.42545	5.53103	3.28314	5.34383	4.42736	3.83964	2.89868	4.71058	4.15698	6.89394	4.28586	5.27984	5.79441	5.16992	4.49354	5.64241	5.22737	3.82293	4.53614	4.54882	5.2258	4.90924	6.84213	4.06291	5.76659	4.93359	3.84352	4.4902	3.92261	2.96336
hsa-miR-590-5p	5.37868	5.29094	5.83663	4.8187	4.24308	5.33933	5.5821	5.12141	2.96108	4.2231	4.11711	3.47822	4.54164	5.0808	4.43355	4.0364	3.21573	3.67209	4.76403	5.219	4.15599	3.90763	4.98126	4.92986	4.86611	4.65901	3.7471	4.20428	3.57202	5.20642	4.47248	4.66888	4.49185	3.77734	4.8648	3.98344	4.2076	2.8357	3.13378	2.84729	4.03477	4.78263	4.01044	4.16667	3.99017	4.80399	4.0466	4.02952	3.26821
hsa-miR-598-3p	3.49898	4.7926	2.68071	4.13798	3.10173	3.37714	4.70015	5.42097	3.22412	3.36512	4.35811	2.95466	4.54164	5.30319	4.25298	4.20633	3.93194	5.38578	5.00107	4.14305	4.71057	5.46636	4.75887	3.06479	6.14003	3.49343	4.12561	3.83505	4.57202	4.62825	6.47248	5.37937	5.81377	4.29191	5.8648	4.82298	3.46036	3.15763	4.24926	4.69529	4.29111	5.71262	3.77912	5.50652	4.09709	4.0935	3.79506	5.12906	4.92029
hsa-miR-610	3.02505	3.27658	3.649	4.00471	3.87225	3.80456	3.37822	4.69399	4.00839	5.17248	4.94308	4.41409	3.54164	5.40273	4.34609	3.15188	3.40837	3.61319	4.04414	3.93359	4.36544	2.34203	3.17391	2.71686	3.72861	1.74341	3.51264	2.95053	5.15698	3.72643	5.79441	4.90989	5.81377	5.39625	5.44976	3.32048	3.5599	4.74259	4.94114	5.11032	3.5087	3.25717	2.71499	4.21107	4.74916	3.54096	3.4902	3.86603	2.33533
hsa-miR-630	8.28034	8.14349	7.13729	7.0163	8.73622	9.15578	6.29879	6.9021	7.58947	12.3213	6.9056	9.90448	5.9679	9.45584	8.75123	6.58073	5.49584	7.26185	7.43241	7.60602	6.02635	4.81712	6.91538	6.23471	4.72861	6.33382	7.38518	7.88308	4.57202	7.87725	12.6511	9.4042	9.67771	8.47381	12.1548	10.8802	5.47319	8.88555	8.89755	8.84277	6.86485	5.11966	7.64787	6.34658	9.03457	9.52585	7.00265	4.86603	8.17281
hsa-miR-660-5p	5.77398	6.28019	6.43792	5.21039	4.70077	5.53038	6.77544	6.47987	4.09859	3.61305	3.8276	3.59851	6.49584	6.19628	6.30029	7.55997	6.49584	6.59047	6.76403	6.74737	6.06288	6.76695	6.24	6.78881	5.31357	4.27266	5.83457	6.36903	3.57202	6.51742	4.05744	5.66888	5.07681	4.55494	4.75788	4.94497	5.07927	4.53614	4.00825	4.91768	5.34058	5.37264	5.10105	6.37613	5.04462	5.23398	5.2101	5.02952	5.23345
hsa-miR-664a-3p	5.17705	6.73602	4.9645	5.09491	4.4737	4.58524	5.0303	5.5909	5.99671	5.88868	6.75571	6.84947	6.09623	6.30319	5.20407	5.69937	5.83464	6.11569	5.91087	5.27344	6.89745	6.35281	6.0068	5.98535	6.96739	6.45139	5.37937	5.51687	7.15698	5.59745	6.79441	6.7013	8.10066	6.62819	5.8648	6.27467	5.84283	7.15763	6.24926	5.91768	6.47956	6.18431	6.03692	6.92156	6.69912	6.18096	6.30963	6.78441	7.0999
hsa-miR-7-5p	6.17705	5.82748	2.9645	3.63548	5.46548	7.18093	6.55955	6.26228	5.39404	5.55495	4.35811	4.76201	4.24208	5.88815	6.946	6.15188	7.52212	8.18052	9.2258	9.90586	5.59893	13.6715	7.0068	7.30728	6.37937	7.49465	6.48046	6.59882	5.89394	5.68796	5.27984	5.29691	5.69348	4.92418	5.14491	5.56841	6.92447	5.15763	3.71875	4.33272	5.27424	7.88343	4.6985	5.37613	7.69912	6.79394	3.40274	5.6979	6.77071
hsa-miR-769-5p	5.29806	5.17189	4.47908	4.15904	5.42366	4.91147	6.21473	5.92347	5.60878	5.87292	4.61187	5.38092	6.00107	6.49584	6.30029	5.0364	4.96296	5.82265	5.95668	4.95596	5.5483	5.98358	5.26137	5.16432	5.56048	5.4539	5.55446	6.47891	5.57202	5.55532	6.55994	5.60176	5.81377	6.17943	5.44976	5.4904	5.75104	5.59059	5.6781	5.2258	4.95231	5.09541	5.47472	4.75164	5.74916	6.2115	5.10318	5.4701	5.75854
hsa-miR-9-5p	5.9104	8.95578	3.801	7.63923	6.69726	7.52758	10.3081	9.63205	2.86155	6.3309	2.8276	3.95466	6.1266	8.11055	8.3629	9.11144	6.09487	11.1299	9.43038	7.04212	6.49584	10.1333	3.98126	7.80818	11.1019	12.2289	4.91703	8.36643	4.57202	8.1615	3.47248	6.37937	4.16992	5.42941	6.91542	8.50039	4.32543	4.53614	5.79675	7.01721	5.3567	11.5062	6.51294	10.0638	3.09709	9.76142	4.53202	8.86963	5.23345
hsa-miR-93-5p	9.50752	9.83699	10.8307	10.7069	9.86835	10.2568	10.5546	10.2862	8.87437	8.97245	9.56005	9.5712	9.65278	9.87954	10.2605	11.3538	8.91617	9.30319	10.1304	10.9739	10.0077	10.2472	9.66776	9.61058	9.03019	10.4465	9.15819	10.4819	4.57202	10.909	5.27984	8.42861	8.30947	10.3043	8.78536	10.3685	10.2622	9.86912	9.66776	10.3646	8.32428	9.46898	9.02622	9.33535	8.43948	9.60129	8.73366	9.95434	10.0508
hsa-miR-95-3p	3.44008	4.37419	4.54947	5.39924	3.92116	4.56355	6.72062	6.83601	5.35797	4.45258	5.04999	3.59851	5.1855	5.0808	5.34609	5.91087	4.49584	4.88621	5.65712	4.71495	5.20038	5.38468	5.7285	4.81202	4.12914	3.58776	4.7471	4.15698	6.15698	7.79818	6.27984	5.66888	6.07681	4.87687	4.8648	4.5935	4.32543	4.00563	4.00825	5.38334	5.05467	4.25717	3.92798	5.37613	4.45966	4.24878	5.01745	5.76133	3.73388
hsa-miR-98-5p	9.2044	9.03893	9.15433	8.29607	9.39148	9.19423	8.98238	8.96013	8.88391	8.21061	8.38899	8.8957	9.26274	7.72465	8.04653	9.32335	9.012	8.32515	9.12158	8.87757	8.4734	7.94254	8.5182	9.05509	8.70314	9.37475	8.32906	8.97801	5.89394	7.98233	4.05744	4.90989	7.27844	9.20839	7.37937	7.47022	10.1232	8.45775	7.54882	7.42018	8.51948	9.726	8.33371	9.22331	6.47956	7.27792	8.37141	9.35916	8.47952
hsa-miR-99a-5p	8.45967	6.96588	8.09673	8.83679	8.39905	5.99489	9.20205	9.1191	9.42814	7.45258	8.63781	7.98808	8.9637	8.54023	7.74697	8.03264	10.856	8.40327	7.67778	6.9615	9.27103	6.0469	9.04735	8.31813	9.19197	6.87269	8.50199	6.8648	5.57202	9.30187	5.93191	8.15196	7.23601	8.32313	8.73692	10.092	8.11449	6.96498	10.6455	8.89605	11.4021	8.97266	10.3696	11.104	7.1601	9.34143	10.1118	7.3971	6.75854
hsa-miR-99b-5p	7.23666	7.14843	6.92202	6.60894	6.85662	6.74797	7.72062	8.29544	9.28541	8.70274	8.51254	8.19545	7.37453	7.19628	6.49584	6.06615	6.93194	7.35915	6.27861	6.98888	6.56538	6.8706	7.03189	8.44972	6.97349	7.32289	6.55446	8.36903	5.57202	7.54997	5.47248	7.11634	8.23601	8.43759	8.43248	8.12353	7.56889	8.84133	8.2283	9.00109	7.61304	8.74707	7.43298	8.00272	7.05792	7.23026	7.24195	7.88751	7.85889
	BC and RCSI BC: Primary Breast Cancers that recurred to the brain (BCR). Collected from Liverpool,UK and Dublin, Ireland
	BCBM and RCSI BCBM: Breast Cancer Brain Metastases (paired to the primary BCR cases). Collected from Liverpool,UK and Dublin, Ireland
	NM (Non-metastatic): Primary Breast Cancers that did not recurred. Collected from Liverpool,UK
*	5 paired BCR-BM, 2 BCRs and 3 BMs failed the NanoString™ QC and normalisation (array correction)and were excluded from downstream analysis together with their matched samples
**	BCBM case excluded from downstream analysis due to lack of the matched primary BC sample
[truncated: 44 more columns]
